# Supplementary material for: Whole genome sequencing data and analyses of the underlying SUP35 transcriptional regulation for a Saccharomyces cerevisiae nonsense suppressor mutant
Source: Data Brief. 2019 Jan 19;23:103694. doi: 10.1016/j.dib.2019.01.042 (PMC6369104; doi:10.1016/j.dib.2019.01.042)
Supplement: Supplementary file 2 — Supplementary Table S1. Detailed statistics of 222-1B-D1606 and 1B-D1606 de novo genome assemblies. [file mmc2.xls]

## Sheet: report
Genome statistics	222-1B-D1606	1B-D1606
# contigs (>500 bp)	854	480
Genome fraction (%)	94.12	94.157
Duplication ratio	1.013	1.006
# genes	5771 + 441 part	6010 + 203 part
Largest alignment	139569	165926
Total aligned length	11559970	11499891
NG50	31486	71417
NG75	14788	37302
NA50	31428	65031
NA75	16148	35402
NGA50	30141	62707
NGA75	14383	32132
LG50	115	62
LG75	253	120
LA50	112	64
LA75	239	124
LGA50	120	69
LGA75	264	137
# misassemblies	39	50
# relocations	15	19
# translocations	23	31
# inversions	1	0
# misassembled contigs	38	42
Misassembled contigs length	914623	2484858
# local misassemblies	385	114
# unaligned mis. contigs	0	0
# fully unaligned contigs	29	11
Fully unaligned length	39175	20779
# partially unaligned contigs	17	17
Partially unaligned length	27048	29446
# mismatches	27699	27684
# indels	7114	5224
Indels length	26945	14567
# mismatches per 100 kbp	242.08	241.85
# indels per 100 kbp	62.17	45.64
# indels (<= 5 bp)	6475	4820
# indels (> 5 bp)	639	404
# N's	0	0
# N's per 100 kbp	0	0
# contigs (>= 0 bp)	18135	8803
# contigs (>= 1000 bp)	669	338
# contigs (>= 5000 bp)	455	240
# contigs (>= 10000 bp)	334	206
# contigs (>= 25000 bp)	157	153
# contigs (>= 50000 bp)	44	94
Largest contig	139688	188246
Total length	11653749	11567449
Total length (>= 0 bp)	16345233	13964916
Total length (>= 1000 bp)	11534886	11477465
Total length (>= 5000 bp)	11017641	11240836
Total length (>= 10000 bp)	10127923	11000176
Total length (>= 25000 bp)	7264536	10154578
Total length (>= 50000 bp)	3300705	8050321
N50	32468	72884
N75	16444	40323
L50	107	58
L75	229	109
GC (%)	38.12	38.17
# similar correct contigs	18	17
# similar misassembled blocks	15	15
Published	this work	Drozdova et al., 2016
