# Supplementary material for: Whole genome sequencing data and analyses of the underlying SUP35 transcriptional regulation for a Saccharomyces cerevisiae nonsense suppressor mutant
Source: Data Brief. 2019 Jan 19;23:103694. doi: 10.1016/j.dib.2019.01.042 (PMC6369104; doi:10.1016/j.dib.2019.01.042)
Supplement: Supplementary file 3 — Supplementary Table S2. List of SNVs found in 222-1B-D1606 and 1B-D1606 compared to reference genome (S288C) in VCF v4.1 format. [file mmc3.xls]

## Sheet: 222_only
CHROM	POS	ID	REF	ALT	QUAL	FILTER	INFO	FORMAL	222-1B-D1606
chrI	3279	.	G	A	227	.	ANN=A|intergenic_region|MODIFIER|YAL067W-A-SEO1|YAL067W-A-YAL067C|intergenic_region|YAL067W-A-YAL067C|||n.3279G>A||||||	GT:PL	1/1:254,54,0
chrI	11041	.	G	T	41.9512	.	ANN=T|intergenic_region|MODIFIER|YAL066W-YAL065C|YAL066W-YAL065C|intergenic_region|YAL066W-YAL065C|||n.11041G>T||||||	GT:PL	1/1:69,18,0
chrI	11044	.	C	T	93	.	ANN=T|intergenic_region|MODIFIER|YAL066W-YAL065C|YAL066W-YAL065C|intergenic_region|YAL066W-YAL065C|||n.11044C>T||||||	GT:PL	1/1:120,27,0
chrI	28185	.	T	A	69	.	ANN=A|upstream_gene_variant|MODIFIER|FLO9|YAL063C|transcript|YAL063C|protein_coding||c.-217A>T|||||217|,A|intergenic_region|MODIFIER|FLO9-GDH3|YAL063C-YAL062W|intergenic_region|YAL063C-YAL062W|||n.28185T>A||||||	GT:PL	1/1:96,33,0
chrI	28196	.	T	C	76	.	ANN=C|upstream_gene_variant|MODIFIER|FLO9|YAL063C|transcript|YAL063C|protein_coding||c.-228A>G|||||228|,C|intergenic_region|MODIFIER|FLO9-GDH3|YAL063C-YAL062W|intergenic_region|YAL063C-YAL062W|||n.28196T>C||||||	GT:PL	1/1:103,36,0
chrI	28203	.	C	A	76	.	ANN=A|upstream_gene_variant|MODIFIER|FLO9|YAL063C|transcript|YAL063C|protein_coding||c.-235G>T|||||235|,A|intergenic_region|MODIFIER|FLO9-GDH3|YAL063C-YAL062W|intergenic_region|YAL063C-YAL062W|||n.28203C>A||||||	GT:PL	1/1:103,36,0
chrI	28227	.	T	C	102	.	ANN=C|upstream_gene_variant|MODIFIER|FLO9|YAL063C|transcript|YAL063C|protein_coding||c.-259A>G|||||259|,C|intergenic_region|MODIFIER|FLO9-GDH3|YAL063C-YAL062W|intergenic_region|YAL063C-YAL062W|||n.28227T>C||||||	GT:PL	1/1:129,42,0
chrI	28468	.	C	T	75	.	ANN=T|upstream_gene_variant|MODIFIER|FLO9|YAL063C|transcript|YAL063C|protein_coding||c.-500G>A|||||500|,T|intergenic_region|MODIFIER|FLO9-GDH3|YAL063C-YAL062W|intergenic_region|YAL063C-YAL062W|||n.28468C>T||||||	GT:PL	1/1:102,51,0
chrI	28516	.	G	A	122	.	ANN=A|intergenic_region|MODIFIER|FLO9-GDH3|YAL063C-YAL062W|intergenic_region|YAL063C-YAL062W|||n.28516G>A||||||	GT:PL	1/1:149,54,0
chrI	28517	.	A	G	124	.	ANN=G|intergenic_region|MODIFIER|FLO9-GDH3|YAL063C-YAL062W|intergenic_region|YAL063C-YAL062W|||n.28517A>G||||||	GT:PL	1/1:151,51,0
chrI	28518	.	C	T	119	.	ANN=T|intergenic_region|MODIFIER|FLO9-GDH3|YAL063C-YAL062W|intergenic_region|YAL063C-YAL062W|||n.28518C>T||||||	GT:PL	1/1:146,51,0
chrI	28913	.	G	A	64	.	ANN=A|intergenic_region|MODIFIER|FLO9-GDH3|YAL063C-YAL062W|intergenic_region|YAL063C-YAL062W|||n.28913G>A||||||	GT:PL	1/1:91,27,0
chrI	28926	.	A	T	62	.	ANN=T|intergenic_region|MODIFIER|FLO9-GDH3|YAL063C-YAL062W|intergenic_region|YAL063C-YAL062W|||n.28926A>T||||||	GT:PL	1/1:89,27,0
chrI	28930	.	A	G	62	.	ANN=G|intergenic_region|MODIFIER|FLO9-GDH3|YAL063C-YAL062W|intergenic_region|YAL063C-YAL062W|||n.28930A>G||||||	GT:PL	1/1:89,27,0
chrI	29530	.	C	T	84	.	ANN=T|intergenic_region|MODIFIER|FLO9-GDH3|YAL063C-YAL062W|intergenic_region|YAL063C-YAL062W|||n.29530C>T||||||	GT:PL	1/1:111,48,0
chrI	29560	.	T	C	95	.	ANN=C|intergenic_region|MODIFIER|FLO9-GDH3|YAL063C-YAL062W|intergenic_region|YAL063C-YAL062W|||n.29560T>C||||||	GT:PL	1/1:122,45,0
chrI	29564	.	T	C	86	.	ANN=C|intergenic_region|MODIFIER|FLO9-GDH3|YAL063C-YAL062W|intergenic_region|YAL063C-YAL062W|||n.29564T>C||||||	GT:PL	1/1:113,36,0
chrI	29587	.	C	T	135	.	ANN=T|intergenic_region|MODIFIER|FLO9-GDH3|YAL063C-YAL062W|intergenic_region|YAL063C-YAL062W|||n.29587C>T||||||	GT:PL	1/1:162,48,0
chrI	39162	.	C	G	120	.	ANN=G|upstream_gene_variant|MODIFIER|YAL056C-A|YAL056C-A|transcript|YAL056C-A|protein_coding||c.-116G>C|||||116|,G|upstream_gene_variant|MODIFIER|GPB2|YAL056W|transcript|YAL056W|protein_coding||c.-97C>G|||||97|,G|downstream_gene_variant|MODIFIER|CNE1|YAL058W|transcript|YAL058W|protein_coding||c.*190C>G|||||190|,G|intergenic_region|MODIFIER|YAL056C-A-GPB2|YAL056C-A-YAL056W|intergenic_region|YAL056…	GT:PL	1/1:147,21,0
chrI	50456	.	G	A	72	.	ANN=A|synonymous_variant|LOW|OAF1|YAL051W|transcript|YAL051W|protein_coding|1/1|c.1893G>A|p.Lys631Lys|1893/3144|1893/3144|631/1047||	GT:PL	1/1:99,15,0
chrI	62146	.	C	T	167	.	ANN=T|synonymous_variant|LOW|ERV46|YAL042W|transcript|YAL042W|protein_coding|1/1|c.831C>T|p.Gly277Gly|831/1248|831/1248|277/415||	GT:PL	1/1:194,27,0
chrI	156393	.	G	T	73	.	ANN=T|downstream_gene_variant|MODIFIER|SWD1|YAR003W|transcript|YAR003W|protein_coding||c.*108G>T|||||108|,T|downstream_gene_variant|MODIFIER|RFA1|YAR007C|transcript|YAR007C|protein_coding||c.*361C>A|||||361|,T|intergenic_region|MODIFIER|SWD1-RFA1|YAR003W-YAR007C|intergenic_region|YAR003W-YAR007C|||n.156393G>T||||||	GT:PL	1/1:100,36,0
chrI	185138	.	A	T	228	.	ANN=T|missense_variant|MODERATE|YAR028W|YAR028W|transcript|YAR028W|protein_coding|1/1|c.247A>T|p.Ile83Leu|247/705|247/705|83/234||	GT:PL	1/1:255,60,0
chrI	188347	.	T	C	124	.	ANN=C|missense_variant|MODERATE|MST28|YAR033W|transcript|YAR033W|protein_coding|1/1|c.241T>C|p.Phe81Leu|241/705|241/705|81/234||	GT:PL	1/1:151,66,0
chrI	188386	.	A	G	108	.	ANN=G|missense_variant|MODERATE|MST28|YAR033W|transcript|YAR033W|protein_coding|1/1|c.280A>G|p.Ser94Gly|280/705|280/705|94/234||	GT:PL	1/1:135,75,0
chrI	194803	.	G	A	101	.	ANN=A|missense_variant|MODERATE|SWH1|YAR042W|transcript|YAR042W|protein_coding|1/1|c.2185G>A|p.Ala729Thr|2185/3567|2185/3567|729/1188||	GT:PL	1/1:128,27,0
chrI	195303	.	C	T	228	.	ANN=T|synonymous_variant|LOW|SWH1|YAR042W|transcript|YAR042W|protein_coding|1/1|c.2685C>T|p.Phe895Phe|2685/3567|2685/3567|895/1188||	GT:PL	1/1:255,60,0
chrI	196932	.	C	T	80	.	ANN=T|intergenic_region|MODIFIER|SWH1-YAR047C|YAR042W-YAR047C|intergenic_region|YAR042W-YAR047C|||n.196932C>T||||||	GT:PL	1/1:107,48,0
chrI	197497	.	G	A	128	.	ANN=A|intergenic_region|MODIFIER|SWH1-YAR047C|YAR042W-YAR047C|intergenic_region|YAR042W-YAR047C|||n.197497G>A||||||	GT:PL	1/1:155,33,0
chrI	197629	.	C	T	47.1247	.	ANN=T|intergenic_region|MODIFIER|SWH1-YAR047C|YAR042W-YAR047C|intergenic_region|YAR042W-YAR047C|||n.197629C>T||||||	GT:PL	1/1:74,15,0
chrI	203860	.	C	T	56	.	ANN=T|missense_variant|MODERATE|FLO1|YAR050W|transcript|YAR050W|protein_coding|1/1|c.458C>T|p.Thr153Ile|458/4614|458/4614|153/1537||	GT:PL	0/1:89,0,171
chrI	206828	.	A	G	54	.	ANN=G|synonymous_variant|LOW|FLO1|YAR050W|transcript|YAR050W|protein_coding|1/1|c.3426A>G|p.Ser1142Ser|3426/4614|3426/4614|1142/1537||	GT:PL	1/1:81,45,0
chrII	381522	.	T	C	60	.	ANN=C|downstream_gene_variant|MODIFIER|YBR071W|YBR071W|transcript|YBR071W|protein_coding||c.*476T>C|||||476|,C|intergenic_region|MODIFIER|YBR071W-HSP26|YBR071W-YBR072W|intergenic_region|YBR071W-YBR072W|||n.381522T>C||||||	GT:PL	1/1:87,27,0
chrII	428478	.	A	G	228	.	ANN=G|synonymous_variant|LOW|PHO3|YBR092C|transcript|YBR092C|protein_coding|1/1|c.624T>C|p.Thr208Thr|624/1404|624/1404|208/467||	GT:PL	1/1:255,78,0
chrII	428484	.	T	G	228	.	ANN=G|synonymous_variant|LOW|PHO3|YBR092C|transcript|YBR092C|protein_coding|1/1|c.618A>C|p.Ala206Ala|618/1404|618/1404|206/467||	GT:PL	1/1:255,69,0
chrII	430055	.	C	T	134	.	ANN=T|synonymous_variant|LOW|PHO5|YBR093C|transcript|YBR093C|protein_coding|1/1|c.897G>A|p.Glu299Glu|897/1404|897/1404|299/467||	GT:PL	1/1:161,30,0
chrII	537351	.	C	T	46.9357	.	ANN=T|synonymous_variant|LOW|RTC2|YBR147W|transcript|YBR147W|protein_coding|1/1|c.777C>T|p.Leu259Leu|777/891|777/891|259/296||	GT:PL	1/1:74,9,0
chrII	539861	.	A	G	204	.	ANN=G|upstream_gene_variant|MODIFIER|ARA1|YBR149W|transcript|YBR149W|protein_coding||c.-126A>G|||||126|,G|downstream_gene_variant|MODIFIER|YSW1|YBR148W|transcript|YBR148W|protein_coding||c.*156A>G|||||156|,G|intergenic_region|MODIFIER|YSW1-ARA1|YBR148W-YBR149W|intergenic_region|YBR148W-YBR149W|||n.539861A>G||||||	GT:PL	1/1:231,22,0
chrII	544475	.	T	A	174	.	ANN=A|missense_variant|MODERATE|TBS1|YBR150C|transcript|YBR150C|protein_coding|1/1|c.19A>T|p.Ile7Phe|19/3285|19/3285|7/1094||	GT:PL	1/1:201,33,0
chrII	564636	.	T	C	90	.	ANN=C|upstream_gene_variant|MODIFIER|TOS1|YBR162C|transcript|YBR162C|protein_coding||c.-66A>G|||||66|,C|intergenic_region|MODIFIER|TOS1-YSY6|YBR162C-YBR162W-A|intergenic_region|YBR162C-YBR162W-A|||n.564636T>C||||||	GT:PL	1/1:117,12,0
chrII	579038	.	A	C	199	.	ANN=C|downstream_gene_variant|MODIFIER|SEC66|YBR171W|transcript|YBR171W|protein_coding||c.*54A>C|||||54|,C|downstream_gene_variant|MODIFIER|SMY2|YBR172C|transcript|YBR172C|protein_coding||c.*112T>G|||||112|,C|intergenic_region|MODIFIER|SEC66-SMY2|YBR171W-YBR172C|intergenic_region|YBR171W-YBR172C|||n.579038A>C||||||	GT:PL	1/1:226,39,0
chrII	583514	.	T	C	70	.	ANN=C|upstream_gene_variant|MODIFIER|ECM31|YBR176W|transcript|YBR176W|protein_coding||c.-206T>C|||||206|,C|downstream_gene_variant|MODIFIER|SWD3|YBR175W|transcript|YBR175W|protein_coding||c.*159T>C|||||159|,C|intergenic_region|MODIFIER|SWD3-ECM31|YBR175W-YBR176W|intergenic_region|YBR175W-YBR176W|||n.583514T>C||||||	GT:PL	1/1:97,21,0
chrII	589702	.	C	T	80	.	ANN=T|upstream_gene_variant|MODIFIER|DTR1|YBR180W|transcript|YBR180W|protein_coding||c.-39C>T|||||39|,T|intergenic_region|MODIFIER|FZO1-DTR1|YBR179C-YBR180W|intergenic_region|YBR179C-YBR180W|||n.589702C>T||||||	GT:PL	1/1:107,21,0
chrII	636267	.	C	T	181	.	ANN=T|synonymous_variant|LOW|FTH1|YBR207W|transcript|YBR207W|protein_coding|1/1|c.1122C>T|p.Thr374Thr|1122/1398|1122/1398|374/465||,T|downstream_gene_variant|MODIFIER|DUR1_2|YBR208C|transcript|YBR208C|protein_coding||c.*436G>A|||||436|	GT:PL	1/1:208,24,0
chrII	648361	.	C	A	105	.	ANN=A|missense_variant|MODERATE|NGR1|YBR212W|transcript|YBR212W|protein_coding|1/1|c.476C>A|p.Thr159Lys|476/2019|476/2019|159/672||	GT:PL	1/1:132,18,0
chrII	683268	.	A	G	211	.	ANN=G|upstream_gene_variant|MODIFIER|SWC5|YBR231C|transcript|YBR231C|protein_coding||c.-178T>C|||||178|,G|upstream_gene_variant|MODIFIER|PBP2|YBR233W|transcript|YBR233W|protein_coding||c.-160A>G|||||160|,G|downstream_gene_variant|MODIFIER|YBR232C|YBR232C|transcript|YBR232C|protein_coding||c.*105T>C|||||105|,G|intergenic_region|MODIFIER|SWC5-YBR232C|YBR231C-YBR232C|intergenic_region|YBR231C-YBR232…	GT:PL	1/1:238,29,0
chrII	725490	.	G	A	32.6146	.	ANN=A|synonymous_variant|LOW|MTC4|YBR255W|transcript|YBR255W|protein_coding|1/1|c.1035G>A|p.Gly345Gly|1035/2085|1035/2085|345/694||	GT:PL	0/1:66,0,177
chrIII	3046	.	C	T	205	.	ANN=T|downstream_gene_variant|MODIFIER|YCL075W|YCL075W|transcript|YCL075W|pseudogene||n.*480C>T|||||480|,T|non_coding_exon_variant|MODIFIER|YCL074W|YCL074W|transcript|YCL074W|pseudogene|1/1|n.223C>T||||||	GT:PL	1/1:232,48,0
chrIII	8528	.	T	C	47.1156	.	ANN=C|upstream_gene_variant|MODIFIER|GEX1|YCL073C|transcript|YCL073C|protein_coding||c.-202A>G|||||202|,C|intergenic_region|MODIFIER|GEX1-VBA3|YCL073C-YCL069W|intergenic_region|YCL073C-YCL069W|||n.8528T>C||||||	GT:PL	1/1:74,27,0
chrIII	13921	.	C	T	112	.	ANN=T|synonymous_variant|LOW|YCL065W|YCL065W|transcript|YCL065W|protein_coding|1/1|c.171C>T|p.Tyr57Tyr|171/369|171/369|57/122||,T|downstream_gene_variant|MODIFIER|HMLALPHA1|YCL066W|transcript|YCL066W|protein_coding||c.*112C>T|||||112|	GT:PL	1/1:139,21,0
chrIII	14006	.	G	A	152	.	ANN=A|missense_variant|MODERATE|YCL065W|YCL065W|transcript|YCL065W|protein_coding|1/1|c.256G>A|p.Ala86Thr|256/369|256/369|86/122||,A|downstream_gene_variant|MODIFIER|HMLALPHA1|YCL066W|transcript|YCL066W|protein_coding||c.*197G>A|||||197|	GT:PL	1/1:179,44,0
chrIII	14054	.	G	A	97	.	ANN=A|missense_variant|MODERATE|YCL065W|YCL065W|transcript|YCL065W|protein_coding|1/1|c.304G>A|p.Val102Ile|304/369|304/369|102/122||,A|downstream_gene_variant|MODIFIER|HMLALPHA1|YCL066W|transcript|YCL066W|protein_coding||c.*245G>A|||||245|	GT:PL	1/1:124,39,0
chrIII	14059	.	T	C	76	.	ANN=C|synonymous_variant|LOW|YCL065W|YCL065W|transcript|YCL065W|protein_coding|1/1|c.309T>C|p.Phe103Phe|309/369|309/369|103/122||,C|downstream_gene_variant|MODIFIER|HMLALPHA1|YCL066W|transcript|YCL066W|protein_coding||c.*250T>C|||||250|	GT:PL	1/1:103,33,0
chrIII	14069	.	G	T	83	.	ANN=T|missense_variant|MODERATE|YCL065W|YCL065W|transcript|YCL065W|protein_coding|1/1|c.319G>T|p.Ala107Ser|319/369|319/369|107/122||,T|downstream_gene_variant|MODIFIER|HMLALPHA1|YCL066W|transcript|YCL066W|protein_coding||c.*260G>T|||||260|	GT:PL	1/1:110,33,0
chrIII	15638	.	G	T	126	.	ANN=T|downstream_gene_variant|MODIFIER|CHA1|YCL064C|transcript|YCL064C|protein_coding||c.*160C>A|||||160|,T|intergenic_region|MODIFIER|YCL065W-CHA1|YCL065W-YCL064C|intergenic_region|YCL065W-YCL064C|||n.15638G>T||||||	GT:PL	1/1:153,30,0
chrIII	22182	.	C	T	56	.	ANN=T|upstream_gene_variant|MODIFIER|MRC1|YCL061C|transcript|YCL061C|protein_coding||c.-76G>A|||||76|,T|downstream_gene_variant|MODIFIER|KRR1|YCL059C|transcript|YCL059C|protein_coding||c.*247G>A|||||247|,T|intergenic_region|MODIFIER|MRC1-KRR1|YCL061C-YCL059C|intergenic_region|YCL061C-YCL059C|||n.22182C>T||||||	GT:PL	0/1:89,0,84
chrIII	22184	.	A	C	213	.	ANN=C|upstream_gene_variant|MODIFIER|MRC1|YCL061C|transcript|YCL061C|protein_coding||c.-78T>G|||||78|,C|downstream_gene_variant|MODIFIER|KRR1|YCL059C|transcript|YCL059C|protein_coding||c.*245T>G|||||245|,C|intergenic_region|MODIFIER|MRC1-KRR1|YCL061C-YCL059C|intergenic_region|YCL061C-YCL059C|||n.22184A>C||||||	GT:PL	1/1:240,25,0
chrIII	52238	.	A	G	182	.	ANN=G|synonymous_variant|LOW|GLK1|YCL040W|transcript|YCL040W|protein_coding|1/1|c.1401A>G|p.Leu467Leu|1401/1503|1401/1503|467/500||,G|upstream_gene_variant|MODIFIER|GID7|YCL039W|transcript|YCL039W|protein_coding||c.-407A>G|||||407|	GT:PL	1/1:209,36,0
chrIII	188246	.	G	A	54	.	ANN=A|synonymous_variant|LOW|SNT1|YCR033W|transcript|YCR033W|protein_coding|1/1|c.1758G>A|p.Lys586Lys|1758/3681|1758/3681|586/1226||	GT:PL	1/1:81,15,0
chrIII	196331	.	C	T	99	.	ANN=T|synonymous_variant|LOW|PHO87|YCR037C|transcript|YCR037C|protein_coding|1/1|c.855G>A|p.Lys285Lys|855/2772|855/2772|285/923||	GT:PL	1/1:126,24,0
chrIII	316174	.	A	C	37.3702	.	ANN=C|synonymous_variant|LOW|YCR108C|YCR108C|transcript|YCR108C|protein_coding|1/1|c.15T>G|p.Pro5Pro|15/192|15/192|5/63||	GT:PL	0/1:70,0,88
chrIII	316221	.	G	A	31.402	.	ANN=A|upstream_gene_variant|MODIFIER|YCR108C|YCR108C|transcript|YCR108C|protein_coding||c.-33C>T|||||33|	GT:PL	0/1:64,0,76
chrIII	316223	.	A	G	31.401	.	ANN=G|upstream_gene_variant|MODIFIER|YCR108C|YCR108C|transcript|YCR108C|protein_coding||c.-35T>C|||||35|	GT:PL	0/1:64,0,75
chrIV	17799	.	C	T	57	.	ANN=T|synonymous_variant|LOW|AAD4|YDL243C|transcript|YDL243C|protein_coding|1/1|c.768G>A|p.Lys256Lys|768/990|768/990|256/329||	GT:PL	1/1:84,18,0
chrIV	17823	.	A	G	51	.	ANN=G|synonymous_variant|LOW|AAD4|YDL243C|transcript|YDL243C|protein_coding|1/1|c.744T>C|p.Ile248Ile|744/990|744/990|248/329||	GT:PL	1/1:78,15,0
chrIV	18120	.	G	A	101	.	ANN=A|synonymous_variant|LOW|AAD4|YDL243C|transcript|YDL243C|protein_coding|1/1|c.447C>T|p.Ala149Ala|447/990|447/990|149/329||	GT:PL	1/1:128,48,0
chrIV	18141	.	A	C	90	.	ANN=C|synonymous_variant|LOW|AAD4|YDL243C|transcript|YDL243C|protein_coding|1/1|c.426T>G|p.Val142Val|426/990|426/990|142/329||	GT:PL	1/1:117,57,0
chrIV	78587	.	C	T	206	.	ANN=T|synonymous_variant|LOW|SHR3|YDL212W|transcript|YDL212W|protein_coding|1/1|c.162C>T|p.Tyr54Tyr|162/633|162/633|54/210||	GT:PL	1/1:233,48,0
chrIV	95805	.	C	T	64	.	ANN=T|downstream_gene_variant|MODIFIER|RTN2|YDL204W|transcript|YDL204W|protein_coding||c.*19C>T|||||19|,T|downstream_gene_variant|MODIFIER|ACK1|YDL203C|transcript|YDL203C|protein_coding||c.*277G>A|||||277|,T|intergenic_region|MODIFIER|RTN2-ACK1|YDL204W-YDL203C|intergenic_region|YDL204W-YDL203C|||n.95805C>T||||||	GT:PL	1/1:91,18,0
chrIV	130517	.	G	T	228	.	ANN=T|upstream_gene_variant|MODIFIER|RPL41A|YDL184C|transcript|YDL184C|protein_coding||c.-33C>A|||||33|,T|downstream_gene_variant|MODIFIER|YDL183C|YDL183C|transcript|YDL183C|protein_coding||c.*354C>A|||||354|,T|intergenic_region|MODIFIER|RPL41A-YDL183C|YDL184C-YDL183C|intergenic_region|YDL184C-YDL183C|||n.130517G>T||||||	GT:PL	1/1:255,48,0
chrIV	174831	.	C	T	107	.	ANN=T|upstream_gene_variant|MODIFIER|YDL157C|YDL157C|transcript|YDL157C|protein_coding||c.-243G>A|||||243|,T|upstream_gene_variant|MODIFIER|YDL156W|YDL156W|transcript|YDL156W|protein_coding||c.-87C>T|||||87|,T|intergenic_region|MODIFIER|YDL157C-YDL156W|YDL157C-YDL156W|intergenic_region|YDL157C-YDL156W|||n.174831C>T||||||	GT:PL	1/1:134,24,0
chrIV	178058	.	A	T	178	.	ANN=T|upstream_gene_variant|MODIFIER|MSH5|YDL154W|transcript|YDL154W|protein_coding||c.-276A>T|||||276|,T|downstream_gene_variant|MODIFIER|CLB3|YDL155W|transcript|YDL155W|protein_coding||c.*2A>T|||||2|,T|intergenic_region|MODIFIER|CLB3-MSH5|YDL155W-YDL154W|intergenic_region|YDL155W-YDL154W|||n.178058A>T||||||	GT:PL	1/1:205,39,0
chrIV	179480	.	G	A	121	.	ANN=A|missense_variant|MODERATE|MSH5|YDL154W|transcript|YDL154W|protein_coding|1/1|c.1147G>A|p.Asp383Asn|1147/2706|1147/2706|383/901||	GT:PL	1/1:148,27,0
chrIV	179487	.	C	G	111	.	ANN=G|missense_variant|MODERATE|MSH5|YDL154W|transcript|YDL154W|protein_coding|1/1|c.1154C>G|p.Ala385Gly|1154/2706|1154/2706|385/901||	GT:PL	1/1:138,27,0
chrIV	185449	.	T	C	131	.	ANN=C|synonymous_variant|LOW|ATG9|YDL149W|transcript|YDL149W|protein_coding|1/1|c.525T>C|p.Ser175Ser|525/2994|525/2994|175/997||	GT:PL	1/1:158,45,0
chrIV	229042	.	T	C	228	.	ANN=C|upstream_gene_variant|MODIFIER|STF1|YDL130W-A|transcript|YDL130W-A|protein_coding||c.-129T>C|||||129|,C|downstream_gene_variant|MODIFIER|LYS21|YDL131W|transcript|YDL131W|protein_coding||c.*327T>C|||||327|,C|intergenic_region|MODIFIER|LYS21-STF1|YDL131W-YDL130W-A|intergenic_region|YDL131W-YDL130W-A|||n.229042T>C||||||	GT:PL	1/1:255,57,0
chrIV	653336	.	C	T	60	.	ANN=T|upstream_gene_variant|MODIFIER|BMH2|YDR099W|transcript|YDR099W|protein_coding||c.-271C>T|||||271|,T|intergenic_region|MODIFIER|YDR098C-B-BMH2|YDR098C-B-YDR099W|intergenic_region|YDR098C-B-YDR099W|||n.653336C>T||||||	GT:PL	1/1:87,15,0
chrIV	696495	.	G	A	44.3309	.	ANN=A|missense_variant|MODERATE|KIN1|YDR122W|transcript|YDR122W|protein_coding|1/1|c.1796G>A|p.Ser599Asn|1796/3195|1796/3195|599/1064||	GT:PL	0/1:77,0,62
chrIV	696496	.	T	G	30.3528	.	ANN=G|missense_variant|MODERATE|KIN1|YDR122W|transcript|YDR122W|protein_coding|1/1|c.1797T>G|p.Ser599Arg|1797/3195|1797/3195|599/1064||	GT:PL	0/1:63,0,51
chrIV	808141	.	G	T	228	.	ANN=T|upstream_gene_variant|MODIFIER|SUP35|YDR172W|transcript|YDR172W|protein_coding||c.-183G>T|||||183|,T|downstream_gene_variant|MODIFIER|HSP42|YDR171W|transcript|YDR171W|protein_coding||c.*393G>T|||||393|,T|intergenic_region|MODIFIER|HSP42-SUP35|YDR171W-YDR172W|intergenic_region|YDR171W-YDR172W|||n.808141G>T||||||	GT:PL	1/1:255,72,0
chrIV	930815	.	A	G	88	.	ANN=G|upstream_gene_variant|MODIFIER|RTN1|YDR233C|transcript|YDR233C|protein_coding||c.-458T>C|||||458|,G|upstream_gene_variant|MODIFIER|LYS4|YDR234W|transcript|YDR234W|protein_coding||c.-314A>G|||||314|,G|intergenic_region|MODIFIER|RTN1-LYS4|YDR233C-YDR234W|intergenic_region|YDR233C-YDR234W|||n.930815A>G||||||	GT:PL	1/1:115,21,0
chrIV	955726	.	T	C	73	.	ANN=C|upstream_gene_variant|MODIFIER|VHS1|YDR247W|transcript|YDR247W|protein_coding||c.-287T>C|||||287|,C|downstream_gene_variant|MODIFIER|YDR246W-A|YDR246W-A|transcript|YDR246W-A|protein_coding||c.*393T>C|||||393|,C|intergenic_region|MODIFIER|YDR246W-A-VHS1|YDR246W-A-YDR247W|intergenic_region|YDR246W-A-YDR247W|||n.955726T>C||||||	GT:PL	1/1:100,30,0
chrIV	955955	.	G	A	142	.	ANN=A|upstream_gene_variant|MODIFIER|VHS1|YDR247W|transcript|YDR247W|protein_coding||c.-58G>A|||||58|,A|intergenic_region|MODIFIER|YDR246W-A-VHS1|YDR246W-A-YDR247W|intergenic_region|YDR246W-A-YDR247W|||n.955955G>A||||||	GT:PL	1/1:169,30,0
chrIV	966497	.	C	T	74	.	ANN=T|downstream_gene_variant|MODIFIER|CHL4|YDR254W|transcript|YDR254W|protein_coding||c.*8C>T|||||8|,T|downstream_gene_variant|MODIFIER|RMD5|YDR255C|transcript|YDR255C|protein_coding||c.*60G>A|||||60|,T|intergenic_region|MODIFIER|CHL4-RMD5|YDR254W-YDR255C|intergenic_region|YDR254W-YDR255C|||n.966497C>T||||||	GT:PL	1/1:101,21,0
chrIV	966504	.	C	T	56	.	ANN=T|downstream_gene_variant|MODIFIER|CHL4|YDR254W|transcript|YDR254W|protein_coding||c.*15C>T|||||15|,T|downstream_gene_variant|MODIFIER|RMD5|YDR255C|transcript|YDR255C|protein_coding||c.*53G>A|||||53|,T|intergenic_region|MODIFIER|CHL4-RMD5|YDR254W-YDR255C|intergenic_region|YDR254W-YDR255C|||n.966504C>T||||||	GT:PL	0/1:86,0,4
chrIV	967934	.	G	A	228	.	ANN=A|upstream_gene_variant|MODIFIER|RMD5|YDR255C|transcript|YDR255C|protein_coding||c.-112C>T|||||112|,A|downstream_gene_variant|MODIFIER|CTA1|YDR256C|transcript|YDR256C|protein_coding||c.*199C>T|||||199|,A|intergenic_region|MODIFIER|RMD5-CTA1|YDR255C-YDR256C|intergenic_region|YDR255C-YDR256C|||n.967934G>A||||||	GT:PL	1/1:255,87,0
chrIV	981066	.	A	T	166	.	ANN=T|upstream_gene_variant|MODIFIER|tS_AGA_D2|tS_AGA_D2|transcript|tS_AGA_D2|tRNA||n.-11T>A|||||11|,T|upstream_gene_variant|MODIFIER|YDR261W-A|YDR261W-A|transcript|YDR261W-A|protein_coding||c.-396A>T|||||396|,T|upstream_gene_variant|MODIFIER|YDR261W-B|YDR261W-B|transcript|YDR261W-B|protein_coding||c.-396A>T|||||396|,T|intergenic_region|MODIFIER|tS_AGA_D2-YDR261W-A|tS_AGA_D2-YDR261W-A|intergenic_…	GT:PL	1/1:193,81,0
chrIV	981071	.	T	C	166	.	ANN=C|upstream_gene_variant|MODIFIER|tS_AGA_D2|tS_AGA_D2|transcript|tS_AGA_D2|tRNA||n.-16A>G|||||16|,C|upstream_gene_variant|MODIFIER|YDR261W-A|YDR261W-A|transcript|YDR261W-A|protein_coding||c.-391T>C|||||391|,C|upstream_gene_variant|MODIFIER|YDR261W-B|YDR261W-B|transcript|YDR261W-B|protein_coding||c.-391T>C|||||391|,C|intergenic_region|MODIFIER|tS_AGA_D2-YDR261W-A|tS_AGA_D2-YDR261W-A|intergenic_…	GT:PL	1/1:193,72,0
chrIV	981074	.	G	T	161	.	ANN=T|upstream_gene_variant|MODIFIER|tS_AGA_D2|tS_AGA_D2|transcript|tS_AGA_D2|tRNA||n.-19C>A|||||19|,T|upstream_gene_variant|MODIFIER|YDR261W-A|YDR261W-A|transcript|YDR261W-A|protein_coding||c.-388G>T|||||388|,T|upstream_gene_variant|MODIFIER|YDR261W-B|YDR261W-B|transcript|YDR261W-B|protein_coding||c.-388G>T|||||388|,T|intergenic_region|MODIFIER|tS_AGA_D2-YDR261W-A|tS_AGA_D2-YDR261W-A|intergenic_…	GT:PL	1/1:188,72,0
chrIV	981075	.	A	T	152	.	ANN=T|upstream_gene_variant|MODIFIER|tS_AGA_D2|tS_AGA_D2|transcript|tS_AGA_D2|tRNA||n.-20T>A|||||20|,T|upstream_gene_variant|MODIFIER|YDR261W-A|YDR261W-A|transcript|YDR261W-A|protein_coding||c.-387A>T|||||387|,T|upstream_gene_variant|MODIFIER|YDR261W-B|YDR261W-B|transcript|YDR261W-B|protein_coding||c.-387A>T|||||387|,T|intergenic_region|MODIFIER|tS_AGA_D2-YDR261W-A|tS_AGA_D2-YDR261W-A|intergenic_…	GT:PL	1/1:179,72,0
chrIV	981087	.	T	C	157	.	ANN=C|upstream_gene_variant|MODIFIER|tS_AGA_D2|tS_AGA_D2|transcript|tS_AGA_D2|tRNA||n.-32A>G|||||32|,C|upstream_gene_variant|MODIFIER|YDR261W-A|YDR261W-A|transcript|YDR261W-A|protein_coding||c.-375T>C|||||375|,C|upstream_gene_variant|MODIFIER|YDR261W-B|YDR261W-B|transcript|YDR261W-B|protein_coding||c.-375T>C|||||375|,C|intergenic_region|MODIFIER|tS_AGA_D2-YDR261W-A|tS_AGA_D2-YDR261W-A|intergenic_…	GT:PL	1/1:184,54,0
chrIV	981096	.	G	C	157	.	ANN=C|upstream_gene_variant|MODIFIER|tS_AGA_D2|tS_AGA_D2|transcript|tS_AGA_D2|tRNA||n.-41C>G|||||41|,C|upstream_gene_variant|MODIFIER|YDR261W-A|YDR261W-A|transcript|YDR261W-A|protein_coding||c.-366G>C|||||366|,C|upstream_gene_variant|MODIFIER|YDR261W-B|YDR261W-B|transcript|YDR261W-B|protein_coding||c.-366G>C|||||366|,C|intergenic_region|MODIFIER|tS_AGA_D2-YDR261W-A|tS_AGA_D2-YDR261W-A|intergenic_…	GT:PL	1/1:184,54,0
chrIV	981112	.	C	T	105	.	ANN=T|upstream_gene_variant|MODIFIER|tS_AGA_D2|tS_AGA_D2|transcript|tS_AGA_D2|tRNA||n.-57G>A|||||57|,T|upstream_gene_variant|MODIFIER|YDR261W-A|YDR261W-A|transcript|YDR261W-A|protein_coding||c.-350C>T|||||350|,T|upstream_gene_variant|MODIFIER|YDR261W-B|YDR261W-B|transcript|YDR261W-B|protein_coding||c.-350C>T|||||350|,T|intergenic_region|MODIFIER|tS_AGA_D2-YDR261W-A|tS_AGA_D2-YDR261W-A|intergenic_…	GT:PL	1/1:132,30,0
chrIV	992912	.	C	T	147	.	ANN=T|upstream_gene_variant|MODIFIER|YDR262W|YDR262W|transcript|YDR262W|protein_coding||c.-222C>T|||||222|,T|downstream_gene_variant|MODIFIER|tG_GCC_D2|tG_GCC_D2|transcript|tG_GCC_D2|tRNA||n.*10C>T|||||10|,T|intergenic_region|MODIFIER|tG_GCC_D2-YDR262W|tG_GCC_D2-YDR262W|intergenic_region|tG_GCC_D2-YDR262W|||n.992912C>T||||||	GT:PL	1/1:174,36,0
chrIV	1008848	.	C	T	127	.	ANN=T|upstream_gene_variant|MODIFIER|YDR271C|YDR271C|transcript|YDR271C|protein_coding||c.-82G>A|||||82|,T|upstream_gene_variant|MODIFIER|GLO2|YDR272W|transcript|YDR272W|protein_coding||c.-162C>T|||||162|,T|downstream_gene_variant|MODIFIER|CCC2|YDR270W|transcript|YDR270W|protein_coding||c.*159C>T|||||159|,T|intergenic_region|MODIFIER|YDR271C-GLO2|YDR271C-YDR272W|intergenic_region|YDR271C-YDR272W|…	GT:PL	1/1:154,42,0
chrIV	1044637	.	A	T	38.2355	.	ANN=T|missense_variant|MODERATE|SRP101|YDR292C|transcript|YDR292C|protein_coding|1/1|c.375T>A|p.Asn125Lys|375/1866|375/1866|125/621||	GT:PL	1/1:65,9,0
chrIV	1283387	.	T	C	216	.	ANN=C|missense_variant|MODERATE|PDR15|YDR406W|transcript|YDR406W|protein_coding|1/1|c.4178T>C|p.Val1393Ala|4178/4590|4178/4590|1393/1529||,C|upstream_gene_variant|MODIFIER|YDR406W-A|YDR406W-A|transcript|YDR406W-A|protein_coding||c.-412T>C|||||412|	GT:PL	1/1:243,42,0
chrIV	1286633	.	G	A	173	.	ANN=A|missense_variant|MODERATE|TRS120|YDR407C|transcript|YDR407C|protein_coding|1/1|c.1306C>T|p.Pro436Ser|1306/3870|1306/3870|436/1289||	GT:PL	1/1:200,24,0
chrIV	1308650	.	C	T	40.8881	.	ANN=T|missense_variant|MODERATE|HKR1|YDR420W|transcript|YDR420W|protein_coding|1/1|c.2384C>T|p.Pro795Leu|2384/5409|2384/5409|795/1802||	GT:PL	1/1:68,21,0
chrIV	1308655	.	A	T	40.8881	.	ANN=T|missense_variant|MODERATE|HKR1|YDR420W|transcript|YDR420W|protein_coding|1/1|c.2389A>T|p.Thr797Ser|2389/5409|2389/5409|797/1802||	GT:PL	1/1:68,21,0
chrIV	1308700	.	T	C	36.8928	.	ANN=C|missense_variant|MODERATE|HKR1|YDR420W|transcript|YDR420W|protein_coding|1/1|c.2434T>C|p.Ser812Pro|2434/5409|2434/5409|812/1802||	GT:PL	1/1:64,18,0
chrIV	1308701	.	C	T	36.8928	.	ANN=T|missense_variant|MODERATE|HKR1|YDR420W|transcript|YDR420W|protein_coding|1/1|c.2435C>T|p.Ser812Phe|2435/5409|2435/5409|812/1802||	GT:PL	1/1:64,18,0
chrIV	1308705	.	C	T	56	.	ANN=T|synonymous_variant|LOW|HKR1|YDR420W|transcript|YDR420W|protein_coding|1/1|c.2439C>T|p.Val813Val|2439/5409|2439/5409|813/1802||	GT:PL	1/1:83,21,0
chrIV	1308707	.	C	T	55	.	ANN=T|missense_variant|MODERATE|HKR1|YDR420W|transcript|YDR420W|protein_coding|1/1|c.2441C>T|p.Ala814Val|2441/5409|2441/5409|814/1802||	GT:PL	1/1:82,21,0
chrIV	1308709	.	A	C	56	.	ANN=C|missense_variant|MODERATE|HKR1|YDR420W|transcript|YDR420W|protein_coding|1/1|c.2443A>C|p.Met815Leu|2443/5409|2443/5409|815/1802||	GT:PL	1/1:83,21,0
chrIV	1504290	.	A	G	31.8904	.	ANN=G|missense_variant|MODERATE|FIT1|YDR534C|transcript|YDR534C|protein_coding|1/1|c.611T>C|p.Val204Ala|611/1587|611/1587|204/528||	GT:PL	1/1:59,21,0
chrV	21381	.	A	G	68	.	ANN=G|downstream_gene_variant|MODIFIER|DSF1|YEL070W|transcript|YEL070W|protein_coding||c.*284A>G|||||284|,G|downstream_gene_variant|MODIFIER|HXT13|YEL069C|transcript|YEL069C|protein_coding||c.*156T>C|||||156|,G|intergenic_region|MODIFIER|DSF1-HXT13|YEL070W-YEL069C|intergenic_region|YEL070W-YEL069C|||n.21381A>G||||||	GT:PL	1/1:95,42,0
chrV	21440	.	T	G	63	.	ANN=G|downstream_gene_variant|MODIFIER|DSF1|YEL070W|transcript|YEL070W|protein_coding||c.*343T>G|||||343|,G|downstream_gene_variant|MODIFIER|HXT13|YEL069C|transcript|YEL069C|protein_coding||c.*97A>C|||||97|,G|intergenic_region|MODIFIER|DSF1-HXT13|YEL070W-YEL069C|intergenic_region|YEL070W-YEL069C|||n.21440T>G||||||	GT:PL	1/1:90,27,0
chrV	41039	.	G	A	195	.	ANN=A|synonymous_variant|LOW|PRB1|YEL060C|transcript|YEL060C|protein_coding|1/1|c.915C>T|p.Ser305Ser|915/1908|915/1908|305/635||	GT:PL	1/1:222,42,0
chrV	77829	.	G	A	211	.	ANN=A|upstream_gene_variant|MODIFIER|UTR2|YEL040W|transcript|YEL040W|protein_coding||c.-224G>A|||||224|,A|downstream_gene_variant|MODIFIER|YEF1|YEL041W|transcript|YEL041W|protein_coding||c.*398G>A|||||398|,A|intergenic_region|MODIFIER|YEF1-UTR2|YEL041W-YEL040W|intergenic_region|YEL041W-YEL040W|||n.77829G>A||||||	GT:PL	1/1:238,42,0
chrV	77830	.	A	G	215	.	ANN=G|upstream_gene_variant|MODIFIER|UTR2|YEL040W|transcript|YEL040W|protein_coding||c.-223A>G|||||223|,G|downstream_gene_variant|MODIFIER|YEF1|YEL041W|transcript|YEL041W|protein_coding||c.*399A>G|||||399|,G|intergenic_region|MODIFIER|YEF1-UTR2|YEL041W-YEL040W|intergenic_region|YEL041W-YEL040W|||n.77830A>G||||||	GT:PL	1/1:242,42,0
chrV	183864	.	T	C	228	.	ANN=C|missense_variant|MODERATE|HEM14|YER014W|transcript|YER014W|protein_coding|1/1|c.1265T>C|p.Leu422Pro|1265/1620|1265/1620|422/539||,C|missense_variant|MODERATE|BUD25|YER014C-A|transcript|YER014C-A|protein_coding|2/2|c.328A>G|p.Arg110Gly|328/461|328/461|110/152||WARNING_TRANSCRIPT_MULTIPLE_STOP_CODONS	GT:PL	1/1:255,48,0
chrV	261345	.	A	C	33.1556	.	ANN=C|upstream_gene_variant|MODIFIER|YER053C-A|YER053C-A|transcript|YER053C-A|protein_coding||c.-299T>G|||||299|,C|intergenic_region|MODIFIER|YER053C-A-GIP2|YER053C-A-YER054C|intergenic_region|YER053C-A-YER054C|||n.261345A>C||||||	GT:PL	1/1:60,9,0
chrV	319636	.	C	T	169	.	ANN=T|upstream_gene_variant|MODIFIER|AIM9|YER080W|transcript|YER080W|protein_coding||c.-327C>T|||||327|,T|downstream_gene_variant|MODIFIER|YER079W|YER079W|transcript|YER079W|protein_coding||c.*84C>T|||||84|,T|downstream_gene_variant|MODIFIER|YER079C-A|YER079C-A|transcript|YER079C-A|protein_coding||c.*266G>A|||||266|,T|intergenic_region|MODIFIER|YER079W-YER079C-A|YER079W-YER079C-A|intergenic_regio…	GT:PL	1/1:196,33,0
chrV	333114	.	A	G	119	.	ANN=G|upstream_gene_variant|MODIFIER|SBH1|YER087C-B|transcript|YER087C-B|protein_coding||c.-284T>C|||||284|,G|downstream_gene_variant|MODIFIER|DOT6|YER088C|transcript|YER088C|protein_coding||c.*62T>C|||||62|,G|intergenic_region|MODIFIER|SBH1-DOT6|YER087C-B-YER088C|intergenic_region|YER087C-B-YER088C|||n.333114A>G||||||	GT:PL	1/1:146,24,0
chrV	360992	.	G	A	228	.	ANN=A|missense_variant|MODERATE|AST2|YER101C|transcript|YER101C|protein_coding|1/1|c.803C>T|p.Pro268Leu|803/1293|803/1293|268/430||	GT:PL	1/1:255,66,0
chrV	363833	.	T	C	104	.	ANN=C|downstream_gene_variant|MODIFIER|RPS8B|YER102W|transcript|YER102W|protein_coding||c.*131T>C|||||131|,C|intergenic_region|MODIFIER|RPS8B-SSA4|YER102W-YER103W|intergenic_region|YER102W-YER103W|||n.363833T>C||||||	GT:PL	1/1:131,2,0
chrV	371829	.	T	A	228	.	ANN=A|missense_variant|MODERATE|NUP157|YER105C|transcript|YER105C|protein_coding|1/1|c.185A>T|p.Tyr62Phe|185/4176|185/4176|62/1391||,A|upstream_gene_variant|MODIFIER|MAM1|YER106W|transcript|YER106W|protein_coding||c.-497T>A|||||497|	GT:PL	1/1:255,54,0
chrV	375017	.	C	A	185	.	ANN=A|upstream_gene_variant|MODIFIER|GLE2|YER107C|transcript|YER107C|protein_coding||c.-472G>T|||||472|,A|downstream_gene_variant|MODIFIER|YER107W-A|YER107W-A|transcript|YER107W-A|protein_coding||c.*303C>A|||||303|,A|downstream_gene_variant|MODIFIER|FLO8|YER109C|transcript|YER109C|protein_coding||c.*198G>T|||||198|,A|intergenic_region|MODIFIER|YER107W-A-FLO8|YER107W-A-YER109C|intergenic_region|YE…	GT:PL	1/1:212,36,0
chrV	438881	.	G	A	144	.	ANN=A|downstream_gene_variant|MODIFIER|tV_AAC_E1|tV_AAC_E1|transcript|tV_AAC_E1|tRNA||n.*108G>A|||||108|,A|intergenic_region|MODIFIER|tV_AAC_E1-GDI1|tV_AAC_E1-YER136W|intergenic_region|tV_AAC_E1-YER136W|||n.438881G>A||||||	GT:PL	1/1:171,33,0
chrV	441963	.	T	C	113	.	ANN=C|upstream_gene_variant|MODIFIER|YER137C|YER137C|transcript|YER137C|protein_coding||c.-144A>G|||||144|,C|upstream_gene_variant|MODIFIER|SCR1|SCR1|transcript|SCR1|ncRNA||n.-24T>C|||||24|,C|downstream_gene_variant|MODIFIER|YER137W-A|YER137W-A|transcript|YER137W-A|protein_coding||c.*83T>C|||||83|,C|intergenic_region|MODIFIER|YER137W-A-SCR1|YER137W-A-SCR1|intergenic_region|YER137W-A-SCR1|||n.4419…	GT:PL	1/1:140,27,0
chrV	443290	.	T	G	156	.	ANN=G|upstream_gene_variant|MODIFIER|tI_AAU_E1|tI_AAU_E1|transcript|tI_AAU_E1|tRNA||n.-15A>C|||||15|,G|downstream_gene_variant|MODIFIER|YER138C|YER138C|transcript|YER138C|protein_coding||c.*466A>C|||||466|,G|intergenic_region|MODIFIER|tI_AAU_E1-YER138C|tI_AAU_E1-YER138C|intergenic_region|tI_AAU_E1-YER138C|||n.443290T>G||||||	GT:PL	1/1:183,45,0
chrV	443296	.	T	C	160	.	ANN=C|upstream_gene_variant|MODIFIER|tI_AAU_E1|tI_AAU_E1|transcript|tI_AAU_E1|tRNA||n.-21A>G|||||21|,C|downstream_gene_variant|MODIFIER|YER138C|YER138C|transcript|YER138C|protein_coding||c.*460A>G|||||460|,C|intergenic_region|MODIFIER|tI_AAU_E1-YER138C|tI_AAU_E1-YER138C|intergenic_region|tI_AAU_E1-YER138C|||n.443296T>C||||||	GT:PL	1/1:187,45,0
chrV	468093	.	A	G	152	.	ANN=G|upstream_gene_variant|MODIFIER|SPI1|YER150W|transcript|YER150W|protein_coding||c.-277A>G|||||277|,G|intergenic_region|MODIFIER|PEA2-SPI1|YER149C-YER150W|intergenic_region|YER149C-YER150W|||n.468093A>G||||||	GT:PL	1/1:179,39,0
chrV	498534	.	G	A	94	.	ANN=A|upstream_gene_variant|MODIFIER|YER160C|YER160C|transcript|YER160C|protein_coding||c.-410C>T|||||410|,A|upstream_gene_variant|MODIFIER|YER159C-A|YER159C-A|transcript|YER159C-A|protein_coding||c.-410C>T|||||410|,A|intergenic_region|MODIFIER|YER160C-SPT2|YER160C-YER161C|intergenic_region|YER160C-YER161C|||n.498534G>A||||||	GT:PL	1/1:121,30,0
chrV	548869	.	A	T	166	.	ANN=T|synonymous_variant|LOW|DMC1|YER179W|transcript|YER179W|protein_coding|2/2|c.357A>T|p.Val119Val|357/1005|357/1005|119/334||	GT:PL	1/1:193,24,0
chrV	555117	.	G	A	179	.	ANN=A|intergenic_region|MODIFIER|FAU1-YER184C|YER183C-YER184C|intergenic_region|YER183C-YER184C|||n.555117G>A||||||	GT:PL	1/1:206,48,0
chrV	555949	.	A	T	186	.	ANN=T|downstream_gene_variant|MODIFIER|YER184C|YER184C|transcript|YER184C|protein_coding||c.*347T>A|||||347|,T|intergenic_region|MODIFIER|FAU1-YER184C|YER183C-YER184C|intergenic_region|YER183C-YER184C|||n.555949A>T||||||	GT:PL	1/1:213,33,0
chrV	564074	.	T	A	127	.	ANN=A|intergenic_region|MODIFIER|YER186C-YER187W|YER186C-YER187W|intergenic_region|YER186C-YER187W|||n.564074T>A||||||	GT:PL	1/1:154,30,0
chrV	564206	.	G	A	69	.	ANN=A|intergenic_region|MODIFIER|YER186C-YER187W|YER186C-YER187W|intergenic_region|YER186C-YER187W|||n.564206G>A||||||	GT:PL	1/1:96,27,0
chrV	564265	.	T	C	127	.	ANN=C|intergenic_region|MODIFIER|YER186C-YER187W|YER186C-YER187W|intergenic_region|YER186C-YER187W|||n.564265T>C||||||	GT:PL	1/1:154,60,0
chrV	564272	.	A	T	127	.	ANN=T|intergenic_region|MODIFIER|YER186C-YER187W|YER186C-YER187W|intergenic_region|YER186C-YER187W|||n.564272A>T||||||	GT:PL	1/1:154,51,0
chrV	564300	.	T	C	108	.	ANN=C|intergenic_region|MODIFIER|YER186C-YER187W|YER186C-YER187W|intergenic_region|YER186C-YER187W|||n.564300T>C||||||	GT:PL	1/1:135,44,0
chrV	564304	.	C	A	112	.	ANN=A|intergenic_region|MODIFIER|YER186C-YER187W|YER186C-YER187W|intergenic_region|YER186C-YER187W|||n.564304C>A||||||	GT:PL	1/1:139,60,0
chrV	564485	.	T	C	127	.	ANN=C|intergenic_region|MODIFIER|YER186C-YER187W|YER186C-YER187W|intergenic_region|YER186C-YER187W|||n.564485T>C||||||	GT:PL	1/1:154,54,0
chrV	564486	.	G	C	127	.	ANN=C|intergenic_region|MODIFIER|YER186C-YER187W|YER186C-YER187W|intergenic_region|YER186C-YER187W|||n.564486G>C||||||	GT:PL	1/1:154,54,0
chrV	565675	.	G	T	35.608	.	ANN=T|intergenic_region|MODIFIER|YER186C-YER187W|YER186C-YER187W|intergenic_region|YER186C-YER187W|||n.565675G>T||||||	GT:PL	1/1:63,6,0
chrVI	32017	.	A	T	47.2108	.	ANN=T|intergenic_region|MODIFIER|YFL051C-ALR2|YFL051C-YFL050C|intergenic_region|YFL051C-YFL050C|||n.32017A>T||||||	GT:PL	1/1:74,12,0
chrVII	55107	.	G	A	178	.	ANN=A|synonymous_variant|LOW|MTO1|YGL236C|transcript|YGL236C|protein_coding|1/1|c.690C>T|p.Gly230Gly|690/2010|690/2010|230/669||,A|upstream_gene_variant|MODIFIER|YGL235W|YGL235W|transcript|YGL235W|protein_coding||c.-172G>A|||||172|	GT:PL	1/1:205,39,0
chrVII	80643	.	T	C	30.6719	.	ANN=C|upstream_gene_variant|MODIFIER|COG1|YGL223C|transcript|YGL223C|protein_coding||c.-278A>G|||||278|,C|downstream_gene_variant|MODIFIER|EDC1|YGL222C|transcript|YGL222C|protein_coding||c.*16A>G|||||16|,C|intergenic_region|MODIFIER|COG1-EDC1|YGL223C-YGL222C|intergenic_region|YGL223C-YGL222C|||n.80643T>C||||||	GT:PL	1/1:58,9,0
chrVII	98090	.	C	A	65	.	ANN=A|missense_variant|MODERATE|SIP2|YGL208W|transcript|YGL208W|protein_coding|1/1|c.753C>A|p.Asn251Lys|753/1248|753/1248|251/415||	GT:PL	1/1:92,12,0
chrVII	202481	.	G	A	185	.	ANN=A|upstream_gene_variant|MODIFIER|YGL159W|YGL159W|transcript|YGL159W|protein_coding||c.-240G>A|||||240|,A|downstream_gene_variant|MODIFIER|AIM14|YGL160W|transcript|YGL160W|protein_coding||c.*208G>A|||||208|,A|intergenic_region|MODIFIER|AIM14-YGL159W|YGL160W-YGL159W|intergenic_region|YGL160W-YGL159W|||n.202481G>A||||||	GT:PL	1/1:212,33,0
chrVII	206738	.	T	C	228	.	ANN=C|upstream_gene_variant|MODIFIER|RCK1|YGL158W|transcript|YGL158W|protein_coding||c.-295T>C|||||295|,C|intergenic_region|MODIFIER|tL_CAA_G1-RCK1|tL_CAA_G1-YGL158W|intergenic_region|tL_CAA_G1-YGL158W|||n.206738T>C||||||	GT:PL	1/1:255,57,0
chrVII	209130	.	A	G	126	.	ANN=G|missense_variant|MODERATE|ARI1|YGL157W|transcript|YGL157W|protein_coding|1/1|c.125A>G|p.Asp42Gly|125/1044|125/1044|42/347||	GT:PL	1/1:153,36,0
chrVII	226056	.	A	T	228	.	ANN=T|upstream_gene_variant|MODIFIER|INO80|YGL150C|transcript|YGL150C|protein_coding||c.-483T>A|||||483|,T|upstream_gene_variant|MODIFIER|ARO2|YGL148W|transcript|YGL148W|protein_coding||c.-343A>T|||||343|,T|downstream_gene_variant|MODIFIER|YGL149W|YGL149W|transcript|YGL149W|protein_coding||c.*179A>T|||||179|,T|intergenic_region|MODIFIER|YGL149W-ARO2|YGL149W-YGL148W|intergenic_region|YGL149W-YGL14…	GT:PL	1/1:255,69,0
chrVII	226057	.	A	C	228	.	ANN=C|upstream_gene_variant|MODIFIER|INO80|YGL150C|transcript|YGL150C|protein_coding||c.-484T>G|||||484|,C|upstream_gene_variant|MODIFIER|ARO2|YGL148W|transcript|YGL148W|protein_coding||c.-342A>C|||||342|,C|downstream_gene_variant|MODIFIER|YGL149W|YGL149W|transcript|YGL149W|protein_coding||c.*180A>C|||||180|,C|intergenic_region|MODIFIER|YGL149W-ARO2|YGL149W-YGL148W|intergenic_region|YGL149W-YGL14…	GT:PL	1/1:255,69,0
chrVII	262791	.	A	T	133	.	ANN=T|missense_variant|MODERATE|SNT2|YGL131C|transcript|YGL131C|protein_coding|1/1|c.3069T>A|p.Asn1023Lys|3069/4212|3069/4212|1023/1403||	GT:PL	1/1:160,21,0
chrVII	383402	.	A	C	196	.	ANN=C|upstream_gene_variant|MODIFIER|MRH4|YGL064C|transcript|YGL064C|protein_coding||c.-194T>G|||||194|,C|upstream_gene_variant|MODIFIER|PUS2|YGL063W|transcript|YGL063W|protein_coding||c.-252A>C|||||252|,C|intergenic_region|MODIFIER|MRH4-PUS2|YGL064C-YGL063W|intergenic_region|YGL064C-YGL063W|||n.383402A>C||||||	GT:PL	1/1:223,33,0
chrVII	406015	.	C	G	161	.	ANN=G|synonymous_variant|LOW|TYW3|YGL050W|transcript|YGL050W|protein_coding|1/1|c.240C>G|p.Gly80Gly|240/822|240/822|80/273||,G|downstream_gene_variant|MODIFIER|tR_UCU_G1|tR_UCU_G1|transcript|tR_UCU_G1|tRNA||n.*474C>G|||||474|	GT:PL	1/1:188,30,0
chrVII	428698	.	A	T	185	.	ANN=T|missense_variant|MODERATE|YGL036W|YGL036W|transcript|YGL036W|protein_coding|1/1|c.98A>T|p.Tyr33Phe|98/2730|98/2730|33/909||	GT:PL	1/1:212,36,0
chrVII	464972	.	T	C	78	.	ANN=C|downstream_gene_variant|MODIFIER|KAP122|YGL016W|transcript|YGL016W|protein_coding||c.*61T>C|||||61|,C|downstream_gene_variant|MODIFIER|YGL015C|YGL015C|transcript|YGL015C|protein_coding||c.*71A>G|||||71|,C|intergenic_region|MODIFIER|KAP122-YGL015C|YGL016W-YGL015C|intergenic_region|YGL016W-YGL015C|||n.464972T>C||||||	GT:PL	1/1:105,27,0
chrVII	639145	.	G	C	122	.	ANN=C|missense_variant|MODERATE|PEX8|YGR077C|transcript|YGR077C|protein_coding|1/1|c.369C>G|p.Ser123Arg|369/1770|369/1770|123/589||	GT:PL	1/1:149,27,0
chrVII	745888	.	G	A	228	.	ANN=A|synonymous_variant|LOW|YGR126W|YGR126W|transcript|YGR126W|protein_coding|1/1|c.54G>A|p.Ser18Ser|54/693|54/693|18/230||,A|downstream_gene_variant|MODIFIER|YGR125W|YGR125W|transcript|YGR125W|protein_coding||c.*453G>A|||||453|	GT:PL	1/1:255,66,0
chrVII	773709	.	A	G	152	.	ANN=G|downstream_gene_variant|MODIFIER|BTN2|YGR142W|transcript|YGR142W|protein_coding||c.*23A>G|||||23|,G|intergenic_region|MODIFIER|BTN2-tA_AGC_G|YGR142W-tA_AGC_G|intergenic_region|YGR142W-tA_AGC_G|||n.773709A>G||||||	GT:PL	1/1:179,30,0
chrVII	773833	.	A	G	173	.	ANN=G|downstream_gene_variant|MODIFIER|BTN2|YGR142W|transcript|YGR142W|protein_coding||c.*147A>G|||||147|,G|intergenic_region|MODIFIER|BTN2-tA_AGC_G|YGR142W-tA_AGC_G|intergenic_region|YGR142W-tA_AGC_G|||n.773833A>G||||||	GT:PL	1/1:200,36,0
chrVII	823840	.	T	C	44.1017	.	ANN=C|upstream_gene_variant|MODIFIER|TIF4631|YGR162W|transcript|YGR162W|protein_coding||c.-219T>C|||||219|,C|downstream_gene_variant|MODIFIER|tV_AAC_G2|tV_AAC_G2|transcript|tV_AAC_G2|tRNA||n.*285T>C|||||285|,C|intergenic_region|MODIFIER|tV_AAC_G2-TIF4631|tV_AAC_G2-YGR162W|intergenic_region|tV_AAC_G2-YGR162W|||n.823840T>C||||||	GT:PL	1/1:71,15,0
chrVII	854257	.	C	T	228	.	ANN=T|synonymous_variant|LOW|OKP1|YGR179C|transcript|YGR179C|protein_coding|1/1|c.639G>A|p.Lys213Lys|639/1221|639/1221|213/406||	GT:PL	1/1:255,39,0
chrVII	868308	.	T	G	228	.	ANN=G|missense_variant|MODERATE|TFG1|YGR186W|transcript|YGR186W|protein_coding|1/1|c.535T>G|p.Ser179Ala|535/2208|535/2208|179/735||	GT:PL	1/1:255,54,0
chrVII	873382	.	C	T	112	.	ANN=T|synonymous_variant|LOW|BUB1|YGR188C|transcript|YGR188C|protein_coding|1/1|c.1728G>A|p.Lys576Lys|1728/3066|1728/3066|576/1021||	GT:PL	1/1:139,21,0
chrVII	877198	.	G	A	65	.	ANN=A|missense_variant|MODERATE|CRH1|YGR189C|transcript|YGR189C|protein_coding|1/1|c.995C>T|p.Ala332Val|995/1524|995/1524|332/507||	GT:PL	0/1:98,0,176
chrVII	877206	.	G	A	73	.	ANN=A|synonymous_variant|LOW|CRH1|YGR189C|transcript|YGR189C|protein_coding|1/1|c.987C>T|p.Ser329Ser|987/1524|987/1524|329/507||	GT:PL	0/1:106,0,142
chrVII	877221	.	A	C	57	.	ANN=C|synonymous_variant|LOW|CRH1|YGR189C|transcript|YGR189C|protein_coding|1/1|c.972T>G|p.Val324Val|972/1524|972/1524|324/507||	GT:PL	0/1:90,0,152
chrVII	877222	.	A	G	65	.	ANN=G|missense_variant|MODERATE|CRH1|YGR189C|transcript|YGR189C|protein_coding|1/1|c.971T>C|p.Val324Ala|971/1524|971/1524|324/507||	GT:PL	0/1:98,0,138
chrVII	883250	.	G	A	91	.	ANN=A|synonymous_variant|LOW|TDH3|YGR192C|transcript|YGR192C|protein_coding|1/1|c.561C>T|p.Asp187Asp|561/999|561/999|187/332||	GT:PL	1/1:118,45,0
chrVII	893550	.	C	T	149	.	ANN=T|synonymous_variant|LOW|SNG1|YGR197C|transcript|YGR197C|protein_coding|1/1|c.591G>A|p.Lys197Lys|591/1644|591/1644|197/547||	GT:PL	1/1:176,24,0
chrVII	919531	.	G	A	227	.	ANN=A|upstream_gene_variant|MODIFIER|RTA1|YGR213C|transcript|YGR213C|protein_coding||c.-66C>T|||||66|,A|intergenic_region|MODIFIER|RTA1-RPS0A|YGR213C-YGR214W|intergenic_region|YGR213C-YGR214W|||n.919531G>A||||||	GT:PL	1/1:254,66,0
chrVII	930939	.	A	C	97	.	ANN=C|downstream_gene_variant|MODIFIER|CCH1|YGR217W|transcript|YGR217W|protein_coding||c.*124A>C|||||124|,C|downstream_gene_variant|MODIFIER|tG_GCC_G2|tG_GCC_G2|transcript|tG_GCC_G2|tRNA||n.*14T>G|||||14|,C|intergenic_region|MODIFIER|CCH1-tG_GCC_G2|YGR217W-tG_GCC_G2|intergenic_region|YGR217W-tG_GCC_G2|||n.930939A>C||||||	GT:PL	1/1:124,27,0
chrVII	939675	.	A	G	162	.	ANN=G|upstream_gene_variant|MODIFIER|SNR7-L|snR7-L|transcript|snR7-L|snRNA||n.-3T>C|||||3|,G|upstream_gene_variant|MODIFIER|SNR7-S|snR7-S|transcript|snR7-S|snRNA||n.-3T>C|||||3|,G|upstream_gene_variant|MODIFIER|PET54|YGR222W|transcript|YGR222W|protein_coding||c.-248A>G|||||248|,G|intergenic_region|MODIFIER|SNR7-L-PET54|snR7-L-YGR222W|intergenic_region|snR7-L-YGR222W|||n.939675A>G||||||	GT:PL	1/1:189,45,0
chrVII	939713	.	A	G	214	.	ANN=G|upstream_gene_variant|MODIFIER|SNR7-L|snR7-L|transcript|snR7-L|snRNA||n.-41T>C|||||41|,G|upstream_gene_variant|MODIFIER|SNR7-S|snR7-S|transcript|snR7-S|snRNA||n.-41T>C|||||41|,G|upstream_gene_variant|MODIFIER|PET54|YGR222W|transcript|YGR222W|protein_coding||c.-210A>G|||||210|,G|intergenic_region|MODIFIER|SNR7-L-PET54|snR7-L-YGR222W|intergenic_region|snR7-L-YGR222W|||n.939713A>G||||||	GT:PL	1/1:241,39,0
chrVII	951824	.	G	A	44.2155	.	ANN=A|upstream_gene_variant|MODIFIER|BNS1|YGR230W|transcript|YGR230W|protein_coding||c.-70G>A|||||70|,A|intergenic_region|MODIFIER|SMI1-BNS1|YGR229C-YGR230W|intergenic_region|YGR229C-YGR230W|||n.951824G>A||||||	GT:PL	0/1:77,0,42
chrVII	987200	.	C	T	116	.	ANN=T|downstream_gene_variant|MODIFIER|SOL4|YGR248W|transcript|YGR248W|protein_coding||c.*461C>T|||||461|,T|intergenic_region|MODIFIER|SOL4-MGA1|YGR248W-YGR249W|intergenic_region|YGR248W-YGR249W|||n.987200C>T||||||	GT:PL	1/1:143,36,0
chrVII	1004007	.	A	G	214	.	ANN=G|upstream_gene_variant|MODIFIER|COQ6|YGR255C|transcript|YGR255C|protein_coding||c.-45T>C|||||45|,G|upstream_gene_variant|MODIFIER|tT_UGU_G2|tT_UGU_G2|transcript|tT_UGU_G2|tRNA||n.-209A>G|||||209|,G|intergenic_region|MODIFIER|COQ6-tT_UGU_G2|YGR255C-tT_UGU_G2|intergenic_region|YGR255C-tT_UGU_G2|||n.1004007A>G||||||	GT:PL	1/1:241,28,0
chrVII	1004008	.	G	A	218	.	ANN=A|upstream_gene_variant|MODIFIER|COQ6|YGR255C|transcript|YGR255C|protein_coding||c.-46C>T|||||46|,A|upstream_gene_variant|MODIFIER|tT_UGU_G2|tT_UGU_G2|transcript|tT_UGU_G2|tRNA||n.-208G>A|||||208|,A|intergenic_region|MODIFIER|COQ6-tT_UGU_G2|YGR255C-tT_UGU_G2|intergenic_region|YGR255C-tT_UGU_G2|||n.1004008G>A||||||	GT:PL	1/1:245,28,0
chrVII	1031359	.	A	G	174	.	ANN=G|synonymous_variant|LOW|YTA7|YGR270W|transcript|YGR270W|protein_coding|1/1|c.3990A>G|p.Val1330Val|3990/4140|3990/4140|1330/1379||,G|upstream_gene_variant|MODIFIER|SLH1|YGR271W|transcript|YGR271W|protein_coding||c.-432A>G|||||432|	GT:PL	1/1:201,27,0
chrVII	1037850	.	C	T	121	.	ANN=T|missense_variant|MODERATE|EFG1|YGR271C-A|transcript|YGR271C-A|protein_coding|1/1|c.652G>A|p.Glu218Lys|652/702|652/702|218/233||,T|downstream_gene_variant|MODIFIER|SLH1|YGR271W|transcript|YGR271W|protein_coding||c.*156C>T|||||156|	GT:PL	1/1:148,21,0
chrVII	1038689	.	T	C	196	.	ANN=C|upstream_gene_variant|MODIFIER|EFG1|YGR271C-A|transcript|YGR271C-A|protein_coding||c.-188A>G|||||188|,C|downstream_gene_variant|MODIFIER|YGR273C|YGR273C|transcript|YGR273C|protein_coding||c.*26A>G|||||26|,C|intergenic_region|MODIFIER|EFG1-YGR273C|YGR271C-A-YGR273C|intergenic_region|YGR271C-A-YGR273C|||n.1038689T>C||||||	GT:PL	1/1:223,48,0
chrVII	1041787	.	G	T	148	.	ANN=T|missense_variant|MODERATE|TAF1|YGR274C|transcript|YGR274C|protein_coding|1/1|c.1309C>A|p.Gln437Lys|1309/3201|1309/3201|437/1066||	GT:PL	1/1:175,27,0
chrVII	1048437	.	G	A	97	.	ANN=A|synonymous_variant|LOW|CWC22|YGR278W|transcript|YGR278W|protein_coding|1/1|c.1707G>A|p.Pro569Pro|1707/1734|1707/1734|569/577||,A|downstream_gene_variant|MODIFIER|SCW4|YGR279C|transcript|YGR279C|protein_coding||c.*361C>T|||||361|	GT:PL	1/1:124,2,0
chrVII	1057570	.	C	A	46.0554	.	ANN=A|downstream_gene_variant|MODIFIER|YOR1|YGR281W|transcript|YGR281W|protein_coding||c.*313C>A|||||313|,A|downstream_gene_variant|MODIFIER|BGL2|YGR282C|transcript|YGR282C|protein_coding||c.*213G>T|||||213|,A|intergenic_region|MODIFIER|YOR1-BGL2|YGR281W-YGR282C|intergenic_region|YGR281W-YGR282C|||n.1057570C>A||||||	GT:PL	1/1:73,12,0
chrVII	1072907	.	G	T	91	.	ANN=T|intergenic_region|MODIFIER|MAL13-MAL11|YGR288W-YGR289C|intergenic_region|YGR288W-YGR289C|||n.1072907G>T||||||	GT:PL	1/1:118,27,0
chrVIII	333944	.	G	A	120	.	ANN=A|synonymous_variant|LOW|UBA4|YHR111W|transcript|YHR111W|protein_coding|1/1|c.873G>A|p.Lys291Lys|873/1323|873/1323|291/440||	GT:PL	1/1:147,21,0
chrVIII	391559	.	G	A	86	.	ANN=A|synonymous_variant|LOW|CRP1|YHR146W|transcript|YHR146W|protein_coding|1/1|c.1260G>A|p.Lys420Lys|1260/1398|1260/1398|420/465||	GT:PL	1/1:113,21,0
chrVIII	398112	.	C	T	99	.	ANN=T|synonymous_variant|LOW|PEX28|YHR150W|transcript|YHR150W|protein_coding|1/1|c.862C>T|p.Leu288Leu|862/1740|862/1740|288/579||	GT:PL	1/1:126,13,0
chrVIII	447930	.	C	T	148	.	ANN=T|upstream_gene_variant|MODIFIER|SPC97|YHR172W|transcript|YHR172W|protein_coding||c.-405C>T|||||405|,T|downstream_gene_variant|MODIFIER|ATG7|YHR171W|transcript|YHR171W|protein_coding||c.*325C>T|||||325|,T|intergenic_region|MODIFIER|ATG7-SPC97|YHR171W-YHR172W|intergenic_region|YHR171W-YHR172W|||n.447930C>T||||||	GT:PL	1/1:175,30,0
chrVIII	455862	.	A	G	85	.	ANN=G|downstream_gene_variant|MODIFIER|FMO1|YHR176W|transcript|YHR176W|protein_coding||c.*335A>G|||||335|,G|intergenic_region|MODIFIER|FMO1-YHR177W|YHR176W-YHR177W|intergenic_region|YHR176W-YHR177W|||n.455862A>G||||||	GT:PL	1/1:112,27,0
chrVIII	465784	.	G	A	107	.	ANN=A|downstream_gene_variant|MODIFIER|YHR180W|YHR180W|transcript|YHR180W|protein_coding||c.*115G>A|||||115|,A|intergenic_region|MODIFIER|YHR180W-YHR180W-A|YHR180W-YHR180W-A|intergenic_region|YHR180W-YHR180W-A|||n.465784G>A||||||	GT:PL	1/1:134,42,0
chrVIII	479173	.	A	G	228	.	ANN=G|synonymous_variant|LOW|KOG1|YHR186C|transcript|YHR186C|protein_coding|1/1|c.1500T>C|p.Ala500Ala|1500/4674|1500/4674|500/1557||	GT:PL	1/1:255,51,0
chrVIII	504953	.	G	A	59	.	ANN=A|missense_variant|MODERATE|RPS4B|YHR203C|transcript|YHR203C|protein_coding|2/2|c.308C>T|p.Thr103Met|308/785|308/785|103/260||WARNING_TRANSCRIPT_MULTIPLE_STOP_CODONS	GT:PL	1/1:86,30,0
chrVIII	554389	.	A	G	80	.	ANN=G|upstream_gene_variant|MODIFIER|IMD2|YHR216W|transcript|YHR216W|protein_coding||c.-7A>G|||||7|,G|intergenic_region|MODIFIER|PHO12-IMD2|YHR215W-YHR216W|intergenic_region|YHR215W-YHR216W|||n.554389A>G||||||	GT:PL	1/1:107,108,0
chrVIII	554454	.	C	A	40.2863	.	ANN=A|missense_variant|MODERATE|IMD2|YHR216W|transcript|YHR216W|protein_coding|1/1|c.59C>A|p.Pro20Gln|59/1572|59/1572|20/523||	GT:PL	0/1:73,0,90
chrVIII	555268	.	C	T	180	.	ANN=T|synonymous_variant|LOW|IMD2|YHR216W|transcript|YHR216W|protein_coding|1/1|c.873C>T|p.Leu291Leu|873/1572|873/1572|291/523||	GT:PL	0/1:213,0,233
chrIX	20039	.	A	C	32.1174	.	ANN=C|downstream_gene_variant|MODIFIER|YIL171W|YIL171W|transcript|YIL171W|pseudogene||n.*195A>C|||||195|,C|non_coding_exon_variant|MODIFIER|HXT12|YIL170W|transcript|YIL170W|pseudogene|1/1|n.193A>C||||||	GT:PL	1/1:59,39,0
chrIX	20726	.	G	T	72	.	ANN=T|non_coding_exon_variant|MODIFIER|HXT12|YIL170W|transcript|YIL170W|pseudogene|1/1|n.880G>T||||||	GT:PL	1/1:99,45,0
chrIX	20791	.	C	T	66	.	ANN=T|non_coding_exon_variant|MODIFIER|HXT12|YIL170W|transcript|YIL170W|pseudogene|1/1|n.945C>T||||||	GT:PL	1/1:93,39,0
chrIX	37403	.	C	A	33.3891	.	ANN=A|missense_variant|MODERATE|SUC2|YIL162W|transcript|YIL162W|protein_coding|1/1|c.19C>A|p.Leu7Ile|19/1599|19/1599|7/532||,A|upstream_gene_variant|MODIFIER|YIL163C|YIL163C|transcript|YIL163C|protein_coding||c.-151G>T|||||151|	GT:PL	0/1:66,0,151
chrIX	39470	.	C	T	109	.	ANN=T|missense_variant|MODERATE|YIL161W|YIL161W|transcript|YIL161W|protein_coding|1/1|c.38C>T|p.Ser13Phe|38/708|38/708|13/235||,T|downstream_gene_variant|MODIFIER|SUC2|YIL162W|transcript|YIL162W|protein_coding||c.*487C>T|||||487|	GT:PL	1/1:136,33,0
chrIX	77427	.	A	T	186	.	ANN=T|upstream_gene_variant|MODIFIER|PAN6|YIL145C|transcript|YIL145C|protein_coding||c.-144T>A|||||144|,T|intergenic_region|MODIFIER|PAN6-TID3|YIL145C-YIL144W|intergenic_region|YIL145C-YIL144W|||n.77427A>T||||||	GT:PL	1/1:213,33,0
chrIX	92857	.	C	T	228	.	ANN=T|upstream_gene_variant|MODIFIER|TMA108|YIL137C|transcript|YIL137C|protein_coding||c.-69G>A|||||69|,T|intergenic_region|MODIFIER|TMA108-OM45|YIL137C-YIL136W|intergenic_region|YIL137C-YIL136W|||n.92857C>T||||||	GT:PL	1/1:255,45,0
chrIX	92997	.	G	A	169	.	ANN=A|upstream_gene_variant|MODIFIER|TMA108|YIL137C|transcript|YIL137C|protein_coding||c.-209C>T|||||209|,A|intergenic_region|MODIFIER|TMA108-OM45|YIL137C-YIL136W|intergenic_region|YIL137C-YIL136W|||n.92997G>A||||||	GT:PL	1/1:196,39,0
chrIX	92998	.	A	C	157	.	ANN=C|upstream_gene_variant|MODIFIER|TMA108|YIL137C|transcript|YIL137C|protein_coding||c.-210T>G|||||210|,C|intergenic_region|MODIFIER|TMA108-OM45|YIL137C-YIL136W|intergenic_region|YIL137C-YIL136W|||n.92998A>C||||||	GT:PL	1/1:184,25,0
chrIX	92999	.	A	T	158	.	ANN=T|upstream_gene_variant|MODIFIER|TMA108|YIL137C|transcript|YIL137C|protein_coding||c.-211T>A|||||211|,T|intergenic_region|MODIFIER|TMA108-OM45|YIL137C-YIL136W|intergenic_region|YIL137C-YIL136W|||n.92999A>T||||||	GT:PL	1/1:185,39,0
chrIX	117852	.	C	T	159	.	ANN=T|upstream_gene_variant|MODIFIER|RRT14|YIL127C|transcript|YIL127C|protein_coding||c.-208G>A|||||208|,T|upstream_gene_variant|MODIFIER|STH1|YIL126W|transcript|YIL126W|protein_coding||c.-140C>T|||||140|,T|intergenic_region|MODIFIER|RRT14-STH1|YIL127C-YIL126W|intergenic_region|YIL127C-YIL126W|||n.117852C>T||||||	GT:PL	1/1:186,39,0
chrIX	122620	.	A	T	159	.	ANN=T|upstream_gene_variant|MODIFIER|KGD1|YIL125W|transcript|YIL125W|protein_coding||c.-69A>T|||||69|,T|intergenic_region|MODIFIER|STH1-KGD1|YIL126W-YIL125W|intergenic_region|YIL126W-YIL125W|||n.122620A>T||||||	GT:PL	1/1:186,24,0
chrIX	136762	.	G	A	144	.	ANN=A|synonymous_variant|LOW|RPI1|YIL119C|transcript|YIL119C|protein_coding|1/1|c.1116C>T|p.Asn372Asn|1116/1224|1116/1224|372/407||	GT:PL	1/1:171,24,0
chrIX	142169	.	G	A	182	.	ANN=A|intergenic_region|MODIFIER|PRM5-HIS5|YIL117C-YIL116W|intergenic_region|YIL117C-YIL116W|||n.142169G>A||||||	GT:PL	1/1:209,33,0
chrIX	142171	.	A	T	41.503	.	ANN=T|intergenic_region|MODIFIER|PRM5-HIS5|YIL117C-YIL116W|intergenic_region|YIL117C-YIL116W|||n.142171A>T||||||	GT:PL	0/1:74,0,9
chrIX	166442	.	G	A	191	.	ANN=A|splice_region_variant&intron_variant|LOW|MOB1|YIL106W|transcript|YIL106W|protein_coding|1/1|c.20+8G>A||||||WARNING_TRANSCRIPT_MULTIPLE_STOP_CODONS	GT:PL	1/1:218,42,0
chrIX	216870	.	C	A	115	.	ANN=A|missense_variant|MODERATE|SEC28|YIL076W|transcript|YIL076W|protein_coding|1/1|c.213C>A|p.Asn71Lys|213/891|213/891|71/296||	GT:PL	1/1:142,24,0
chrIX	226378	.	T	C	118	.	ANN=C|upstream_gene_variant|MODIFIER|SPO22|YIL073C|transcript|YIL073C|protein_coding||c.-424A>G|||||424|WARNING_TRANSCRIPT_MULTIPLE_STOP_CODONS,C|upstream_gene_variant|MODIFIER|HOP1|YIL072W|transcript|YIL072W|protein_coding||c.-224T>C|||||224|,C|intergenic_region|MODIFIER|SPO22-HOP1|YIL073C-YIL072W|intergenic_region|YIL073C-YIL072W|||n.226378T>C||||||	GT:PL	1/1:145,39,0
chrIX	226379	.	G	C	106	.	ANN=C|upstream_gene_variant|MODIFIER|SPO22|YIL073C|transcript|YIL073C|protein_coding||c.-425C>G|||||425|WARNING_TRANSCRIPT_MULTIPLE_STOP_CODONS,C|upstream_gene_variant|MODIFIER|HOP1|YIL072W|transcript|YIL072W|protein_coding||c.-223G>C|||||223|,C|intergenic_region|MODIFIER|SPO22-HOP1|YIL073C-YIL072W|intergenic_region|YIL073C-YIL072W|||n.226379G>C||||||	GT:PL	1/1:133,36,0
chrIX	226380	.	T	A	119	.	ANN=A|upstream_gene_variant|MODIFIER|SPO22|YIL073C|transcript|YIL073C|protein_coding||c.-426A>T|||||426|WARNING_TRANSCRIPT_MULTIPLE_STOP_CODONS,A|upstream_gene_variant|MODIFIER|HOP1|YIL072W|transcript|YIL072W|protein_coding||c.-222T>A|||||222|,A|intergenic_region|MODIFIER|SPO22-HOP1|YIL073C-YIL072W|intergenic_region|YIL073C-YIL072W|||n.226380T>A||||||	GT:PL	1/1:146,39,0
chrIX	247539	.	A	T	67	.	ANN=T|downstream_gene_variant|MODIFIER|YIL058W|YIL058W|transcript|YIL058W|protein_coding||c.*341A>T|||||341|,T|downstream_gene_variant|MODIFIER|RGI2|YIL057C|transcript|YIL057C|protein_coding||c.*363T>A|||||363|,T|intergenic_region|MODIFIER|YIL058W-RGI2|YIL058W-YIL057C|intergenic_region|YIL058W-YIL057C|||n.247539A>T||||||	GT:PL	1/1:94,21,0
chrIX	247598	.	A	C	187	.	ANN=C|downstream_gene_variant|MODIFIER|YIL058W|YIL058W|transcript|YIL058W|protein_coding||c.*400A>C|||||400|,C|downstream_gene_variant|MODIFIER|RGI2|YIL057C|transcript|YIL057C|protein_coding||c.*304T>G|||||304|,C|intergenic_region|MODIFIER|YIL058W-RGI2|YIL058W-YIL057C|intergenic_region|YIL058W-YIL057C|||n.247598A>C||||||	GT:PL	1/1:214,39,0
chrIX	247608	.	G	A	178	.	ANN=A|downstream_gene_variant|MODIFIER|YIL058W|YIL058W|transcript|YIL058W|protein_coding||c.*410G>A|||||410|,A|downstream_gene_variant|MODIFIER|RGI2|YIL057C|transcript|YIL057C|protein_coding||c.*294C>T|||||294|,A|intergenic_region|MODIFIER|YIL058W-RGI2|YIL058W-YIL057C|intergenic_region|YIL058W-YIL057C|||n.247608G>A||||||	GT:PL	1/1:205,45,0
chrIX	254764	.	A	G	111	.	ANN=G|synonymous_variant|LOW|YIL054W|YIL054W|transcript|YIL054W|protein_coding|1/1|c.222A>G|p.Leu74Leu|222/318|222/318|74/105||,G|upstream_gene_variant|MODIFIER|RHR2|YIL053W|transcript|YIL053W|protein_coding||c.-351A>G|||||351|	GT:PL	1/1:138,3,0
chrIX	301893	.	T	C	228	.	ANN=C|upstream_gene_variant|MODIFIER|YIL028W|YIL028W|transcript|YIL028W|protein_coding||c.-207T>C|||||207|,C|intergenic_region|MODIFIER|YIL029C-YIL028W|YIL029C-YIL028W|intergenic_region|YIL029C-YIL028W|||n.301893T>C||||||	GT:PL	1/1:255,34,0
chrIX	301894	.	C	T	228	.	ANN=T|upstream_gene_variant|MODIFIER|YIL028W|YIL028W|transcript|YIL028W|protein_coding||c.-206C>T|||||206|,T|intergenic_region|MODIFIER|YIL029C-YIL028W|YIL029C-YIL028W|intergenic_region|YIL029C-YIL028W|||n.301894C>T||||||	GT:PL	1/1:255,28,0
chrIX	337219	.	T	G	83	.	ANN=G|intergenic_region|MODIFIER|tD_GUC_I2-FAA3|tD_GUC_I2-YIL009W|intergenic_region|tD_GUC_I2-YIL009W|||n.337219T>G||||||	GT:PL	1/1:110,33,0
chrIX	342470	.	T	A	163	.	ANN=A|upstream_gene_variant|MODIFIER|URM1|YIL008W|transcript|YIL008W|protein_coding||c.-66T>A|||||66|,A|intergenic_region|MODIFIER|FAA3-URM1|YIL009W-YIL008W|intergenic_region|YIL009W-YIL008W|||n.342470T>A||||||	GT:PL	1/1:190,36,0
chrIX	342473	.	C	T	228	.	ANN=T|upstream_gene_variant|MODIFIER|URM1|YIL008W|transcript|YIL008W|protein_coding||c.-63C>T|||||63|,T|intergenic_region|MODIFIER|FAA3-URM1|YIL009W-YIL008W|intergenic_region|YIL009W-YIL008W|||n.342473C>T||||||	GT:PL	1/1:255,46,0
chrIX	366567	.	C	T	31.6333	.	ANN=T|synonymous_variant|LOW|PAN1|YIR006C|transcript|YIR006C|protein_coding|1/1|c.3342G>A|p.Gln1114Gln|3342/4443|3342/4443|1114/1480||	GT:PL	0/1:65,0,153
chrIX	366603	.	C	T	68	.	ANN=T|synonymous_variant|LOW|PAN1|YIR006C|transcript|YIR006C|protein_coding|1/1|c.3306G>A|p.Gln1102Gln|3306/4443|3306/4443|1102/1480||	GT:PL	0/1:101,0,145
chrIX	387176	.	G	A	78	.	ANN=A|intergenic_region|MODIFIER|YIR018C-A-MUC1|YIR018C-A-YIR019C|intergenic_region|YIR018C-A-YIR019C|||n.387176G>A||||||	GT:PL	1/1:105,21,0
chrIX	387870	.	G	T	198	.	ANN=T|intergenic_region|MODIFIER|YIR018C-A-MUC1|YIR018C-A-YIR019C|intergenic_region|YIR018C-A-YIR019C|||n.387870G>T||||||	GT:PL	1/1:225,42,0
chrIX	387908	.	A	G	86	.	ANN=G|intergenic_region|MODIFIER|YIR018C-A-MUC1|YIR018C-A-YIR019C|intergenic_region|YIR018C-A-YIR019C|||n.387908A>G||||||	GT:PL	1/1:113,21,0
chrIX	387959	.	T	C	69	.	ANN=C|intergenic_region|MODIFIER|YIR018C-A-MUC1|YIR018C-A-YIR019C|intergenic_region|YIR018C-A-YIR019C|||n.387959T>C||||||	GT:PL	1/1:96,24,0
chrIX	388037	.	T	C	37.7279	.	ANN=C|intergenic_region|MODIFIER|YIR018C-A-MUC1|YIR018C-A-YIR019C|intergenic_region|YIR018C-A-YIR019C|||n.388037T>C||||||	GT:PL	1/1:65,15,0
chrIX	389404	.	C	A	152	.	ANN=A|downstream_gene_variant|MODIFIER|MUC1|YIR019C|transcript|YIR019C|protein_coding||c.*168G>T|||||168|,A|intergenic_region|MODIFIER|YIR018C-A-MUC1|YIR018C-A-YIR019C|intergenic_region|YIR018C-A-YIR019C|||n.389404C>A||||||	GT:PL	1/1:179,39,0
chrX	160269	.	T	C	75	.	ANN=C|upstream_gene_variant|MODIFIER|YJL133C-A|YJL133C-A|transcript|YJL133C-A|protein_coding||c.-422A>G|||||422|,C|upstream_gene_variant|MODIFIER|MRS3|YJL133W|transcript|YJL133W|protein_coding||c.-350T>C|||||350|,C|intergenic_region|MODIFIER|YJL133C-A-MRS3|YJL133C-A-YJL133W|intergenic_region|YJL133C-A-YJL133W|||n.160269T>C||||||	GT:PL	1/1:102,36,0
chrX	367233	.	A	G	69	.	ANN=G|missense_variant|MODERATE|NSP1|YJL041W|transcript|YJL041W|protein_coding|2/2|c.1330A>G|p.Lys444Glu|1330/2470|1330/2470|444/822||WARNING_TRANSCRIPT_MULTIPLE_STOP_CODONS	GT:PL	1/1:96,39,0
chrX	410405	.	C	T	212	.	ANN=T|synonymous_variant|LOW|MAD3|YJL013C|transcript|YJL013C|protein_coding|1/1|c.636G>A|p.Glu212Glu|636/1548|636/1548|212/515||	GT:PL	1/1:239,42,0
chrX	417327	.	C	T	169	.	ANN=T|downstream_gene_variant|MODIFIER|NOP9|YJL010C|transcript|YJL010C|protein_coding||c.*235G>A|||||235|,T|intergenic_region|MODIFIER|tW_CCA_J-NOP9|tW_CCA_J-YJL010C|intergenic_region|tW_CCA_J-YJL010C|||n.417327C>T||||||	GT:PL	1/1:196,30,0
chrX	425083	.	A	T	144	.	ANN=T|upstream_gene_variant|MODIFIER|CYR1|YJL005W|transcript|YJL005W|protein_coding||c.-74A>T|||||74|,T|intergenic_region|MODIFIER|SUP51-CYR1|tL_UAA_J-YJL005W|intergenic_region|tL_UAA_J-YJL005W|||n.425083A>T||||||	GT:PL	1/1:171,30,0
chrX	467107	.	C	T	164	.	ANN=T|synonymous_variant|LOW|YJR018W|YJR018W|transcript|YJR018W|protein_coding|1/1|c.322C>T|p.Leu108Leu|322/363|322/363|108/120||,T|upstream_gene_variant|MODIFIER|ESS1|YJR017C|transcript|YJR017C|protein_coding||c.-74G>A|||||74|,T|downstream_gene_variant|MODIFIER|TES1|YJR019C|transcript|YJR019C|protein_coding||c.*125G>A|||||125|	GT:PL	1/1:191,27,0
chrX	486292	.	G	A	118	.	ANN=A|upstream_gene_variant|MODIFIER|YJR030C|YJR030C|transcript|YJR030C|protein_coding||c.-96C>T|||||96|,A|downstream_gene_variant|MODIFIER|GEA1|YJR031C|transcript|YJR031C|protein_coding||c.*294C>T|||||294|,A|intergenic_region|MODIFIER|YJR030C-GEA1|YJR030C-YJR031C|intergenic_region|YJR030C-YJR031C|||n.486292G>A||||||	GT:PL	1/1:145,33,0
chrX	486407	.	A	C	98	.	ANN=C|upstream_gene_variant|MODIFIER|YJR030C|YJR030C|transcript|YJR030C|protein_coding||c.-211T>G|||||211|,C|downstream_gene_variant|MODIFIER|GEA1|YJR031C|transcript|YJR031C|protein_coding||c.*179T>G|||||179|,C|intergenic_region|MODIFIER|YJR030C-GEA1|YJR030C-YJR031C|intergenic_region|YJR030C-YJR031C|||n.486407A>C||||||	GT:PL	1/1:125,30,0
chrX	511944	.	G	T	152	.	ANN=T|missense_variant|MODERATE|URB2|YJR041C|transcript|YJR041C|protein_coding|1/1|c.1820C>A|p.Thr607Lys|1820/3525|1820/3525|607/1174||	GT:PL	1/1:179,24,0
chrX	549038	.	G	A	52	.	ANN=A|missense_variant|MODERATE|CBF1|YJR060W|transcript|YJR060W|protein_coding|1/1|c.280G>A|p.Ala94Thr|280/1056|280/1056|94/351||	GT:PL	0/1:85,0,160
chrX	745379	.	T	C	82	.	ANN=C|upstream_gene_variant|MODIFIER|YJR162C|YJR162C|transcript|YJR162C|protein_coding||c.-118A>G|||||118|	GT:PL	0/1:115,0,50
chrXI	202984	.	C	A	39.8548	.	ANN=A|upstream_gene_variant|MODIFIER|tK_CUU_K|tK_CUU_K|transcript|tK_CUU_K|tRNA||n.-15C>A|||||15|,A|intergenic_region|MODIFIER|PMU1-tK_CUU_K|YKL128C-tK_CUU_K|intergenic_region|YKL128C-tK_CUU_K|||n.202984C>A||||||	GT:PL	0/1:73,0,185
chrXI	202987	.	T	A	32.6963	.	ANN=A|upstream_gene_variant|MODIFIER|tK_CUU_K|tK_CUU_K|transcript|tK_CUU_K|tRNA||n.-12T>A|||||12|,A|intergenic_region|MODIFIER|PMU1-tK_CUU_K|YKL128C-tK_CUU_K|intergenic_region|YKL128C-tK_CUU_K|||n.202987T>A||||||	GT:PL	0/1:66,0,198
chrXI	202990	.	C	A	38.7095	.	ANN=A|upstream_gene_variant|MODIFIER|tK_CUU_K|tK_CUU_K|transcript|tK_CUU_K|tRNA||n.-9C>A|||||9|,A|intergenic_region|MODIFIER|PMU1-tK_CUU_K|YKL128C-tK_CUU_K|intergenic_region|YKL128C-tK_CUU_K|||n.202990C>A||||||	GT:PL	0/1:72,0,202
chrXI	202991	.	G	C	39.6648	.	ANN=C|upstream_gene_variant|MODIFIER|tK_CUU_K|tK_CUU_K|transcript|tK_CUU_K|tRNA||n.-8G>C|||||8|,C|intergenic_region|MODIFIER|PMU1-tK_CUU_K|YKL128C-tK_CUU_K|intergenic_region|YKL128C-tK_CUU_K|||n.202991G>C||||||	GT:PL	0/1:73,0,214
chrXI	202992	.	T	A	33.8219	.	ANN=A|upstream_gene_variant|MODIFIER|tK_CUU_K|tK_CUU_K|transcript|tK_CUU_K|tRNA||n.-7T>A|||||7|,A|intergenic_region|MODIFIER|PMU1-tK_CUU_K|YKL128C-tK_CUU_K|intergenic_region|YKL128C-tK_CUU_K|||n.202992T>A||||||	GT:PL	0/1:67,0,177
chrXI	202993	.	T	A	38.6269	.	ANN=A|upstream_gene_variant|MODIFIER|tK_CUU_K|tK_CUU_K|transcript|tK_CUU_K|tRNA||n.-6T>A|||||6|,A|intergenic_region|MODIFIER|PMU1-tK_CUU_K|YKL128C-tK_CUU_K|intergenic_region|YKL128C-tK_CUU_K|||n.202993T>A||||||	GT:PL	0/1:72,0,214
chrXI	202997	.	A	G	45.9936	.	ANN=G|upstream_gene_variant|MODIFIER|tK_CUU_K|tK_CUU_K|transcript|tK_CUU_K|tRNA||n.-2A>G|||||2|,G|intergenic_region|MODIFIER|PMU1-tK_CUU_K|YKL128C-tK_CUU_K|intergenic_region|YKL128C-tK_CUU_K|||n.202997A>G||||||	GT:PL	0/1:79,0,173
chrXI	440193	.	T	A	69	.	ANN=A|downstream_gene_variant|MODIFIER|VPS1|YKR001C|transcript|YKR001C|protein_coding||c.*415A>T|||||415|,A|intergenic_region|MODIFIER|MET14-VPS1|YKL001C-YKR001C|intergenic_region|YKL001C-YKR001C|||n.440193T>A||||||	GT:PL	1/1:96,12,0
chrXI	440194	.	T	A	63	.	ANN=A|downstream_gene_variant|MODIFIER|VPS1|YKR001C|transcript|YKR001C|protein_coding||c.*414A>T|||||414|,A|intergenic_region|MODIFIER|MET14-VPS1|YKL001C-YKR001C|intergenic_region|YKL001C-YKR001C|||n.440194T>A||||||	GT:PL	1/1:90,12,0
chrXI	440195	.	T	C	52	.	ANN=C|downstream_gene_variant|MODIFIER|VPS1|YKR001C|transcript|YKR001C|protein_coding||c.*413A>G|||||413|,C|intergenic_region|MODIFIER|MET14-VPS1|YKL001C-YKR001C|intergenic_region|YKL001C-YKR001C|||n.440195T>C||||||	GT:PL	1/1:79,12,0
chrXI	489903	.	T	C	64	.	ANN=C|upstream_gene_variant|MODIFIER|GCN3|YKR026C|transcript|YKR026C|protein_coding||c.-248A>G|||||248|,C|intergenic_region|MODIFIER|GCN3-tR_ACG_K|YKR026C-tR_ACG_K|intergenic_region|YKR026C-tR_ACG_K|||n.489903T>C||||||	GT:PL	1/1:91,36,0
chrXI	489913	.	T	A	65	.	ANN=A|upstream_gene_variant|MODIFIER|GCN3|YKR026C|transcript|YKR026C|protein_coding||c.-258A>T|||||258|,A|intergenic_region|MODIFIER|GCN3-tR_ACG_K|YKR026C-tR_ACG_K|intergenic_region|YKR026C-tR_ACG_K|||n.489913T>A||||||	GT:PL	1/1:92,33,0
chrXI	489952	.	G	A	40.0641	.	ANN=A|upstream_gene_variant|MODIFIER|GCN3|YKR026C|transcript|YKR026C|protein_coding||c.-297C>T|||||297|,A|intergenic_region|MODIFIER|GCN3-tR_ACG_K|YKR026C-tR_ACG_K|intergenic_region|YKR026C-tR_ACG_K|||n.489952G>A||||||	GT:PL	1/1:67,30,0
chrXI	493137	.	G	A	183	.	ANN=A|missense_variant|MODERATE|BCH2|YKR027W|transcript|YKR027W|protein_coding|1/1|c.1774G>A|p.Asp592Asn|1774/2298|1774/2298|592/765||	GT:PL	1/1:210,33,0
chrXI	527511	.	A	G	228	.	ANN=G|upstream_gene_variant|MODIFIER|FMP46|YKR049C|transcript|YKR049C|protein_coding||c.-280T>C|||||280|,G|upstream_gene_variant|MODIFIER|TRK2|YKR050W|transcript|YKR050W|protein_coding||c.-304A>G|||||304|,G|intergenic_region|MODIFIER|FMP46-TRK2|YKR049C-YKR050W|intergenic_region|YKR049C-YKR050W|||n.527511A>G||||||	GT:PL	1/1:255,57,0
chrXI	543203	.	G	A	117	.	ANN=A|missense_variant|MODERATE|DYN1|YKR054C|transcript|YKR054C|protein_coding|1/1|c.4723C>T|p.Leu1575Phe|4723/12279|4723/12279|1575/4092||	GT:PL	1/1:144,21,0
chrXI	556484	.	A	G	155	.	ANN=G|upstream_gene_variant|MODIFIER|UTP30|YKR060W|transcript|YKR060W|protein_coding||c.-34A>G|||||34|,G|downstream_gene_variant|MODIFIER|TIF1|YKR059W|transcript|YKR059W|protein_coding||c.*310A>G|||||310|,G|intergenic_region|MODIFIER|TIF1-UTP30|YKR059W-YKR060W|intergenic_region|YKR059W-YKR060W|||n.556484A>G||||||	GT:PL	1/1:182,36,0
chrXI	633538	.	G	A	90	.	ANN=A|missense_variant|MODERATE|UBP11|YKR098C|transcript|YKR098C|protein_coding|1/1|c.1642C>T|p.His548Tyr|1642/2154|1642/2154|548/717||	GT:PL	1/1:117,21,0
chrXI	665097	.	T	G	39.8924	.	ANN=G|intergenic_region|MODIFIER|||||||||||||	GT:PL	1/1:67,18,0
chrXII	252808	.	C	T	56	.	ANN=T|synonymous_variant|LOW|SPT8|YLR055C|transcript|YLR055C|protein_coding|1/1|c.273G>A|p.Gln91Gln|273/1809|273/1809|91/602||	GT:PL	1/1:83,33,0
chrXII	510431	.	T	A	152	.	ANN=A|upstream_gene_variant|MODIFIER|RFX1|YLR176C|transcript|YLR176C|protein_coding||c.-199A>T|||||199|,A|intergenic_region|MODIFIER|RFX1-YLR177W|YLR176C-YLR177W|intergenic_region|YLR176C-YLR177W|||n.510431T>A||||||	GT:PL	1/1:179,33,0
chrXII	510432	.	T	A	110	.	ANN=A|upstream_gene_variant|MODIFIER|RFX1|YLR176C|transcript|YLR176C|protein_coding||c.-200A>T|||||200|,A|intergenic_region|MODIFIER|RFX1-YLR177W|YLR176C-YLR177W|intergenic_region|YLR176C-YLR177W|||n.510432T>A||||||	GT:PL	1/1:137,17,0
chrXII	510486	.	T	A	124	.	ANN=A|upstream_gene_variant|MODIFIER|RFX1|YLR176C|transcript|YLR176C|protein_coding||c.-254A>T|||||254|,A|intergenic_region|MODIFIER|RFX1-YLR177W|YLR176C-YLR177W|intergenic_region|YLR176C-YLR177W|||n.510486T>A||||||	GT:PL	1/1:151,27,0
chrXII	607531	.	C	T	127	.	ANN=T|missense_variant|MODERATE|EST1|YLR233C|transcript|YLR233C|protein_coding|1/1|c.1994G>A|p.Arg665Lys|1994/2100|1994/2100|665/699||,T|upstream_gene_variant|MODIFIER|BNA5|YLR231C|transcript|YLR231C|protein_coding||c.-412G>A|||||412|,T|downstream_gene_variant|MODIFIER|YLR232W|YLR232W|transcript|YLR232W|protein_coding||c.*354C>T|||||354|	GT:PL	1/1:154,33,0
chrXII	674079	.	A	C	39.9177	.	ANN=C|upstream_gene_variant|MODIFIER|YLR264C-A|YLR264C-A|transcript|YLR264C-A|protein_coding||c.-135T>G|||||135|,C|downstream_gene_variant|MODIFIER|NEJ1|YLR265C|transcript|YLR265C|protein_coding||c.*348T>G|||||348|,C|intergenic_region|MODIFIER|YLR264C-A-NEJ1|YLR264C-A-YLR265C|intergenic_region|YLR264C-A-YLR265C|||n.674079A>C||||||	GT:PL	1/1:67,12,0
chrXII	706756	.	T	C	169	.	ANN=C|synonymous_variant|LOW|ECI1|YLR284C|transcript|YLR284C|protein_coding|1/1|c.285A>G|p.Ser95Ser|285/843|285/843|95/280||	GT:PL	1/1:196,39,0
chrXII	710706	.	A	C	31.377	.	ANN=C|downstream_gene_variant|MODIFIER|YLR287C|YLR287C|transcript|YLR287C|protein_coding||c.*285T>G|||||285|,C|intergenic_region|MODIFIER|CTS1-YLR287C|YLR286C-YLR287C|intergenic_region|YLR286C-YLR287C|||n.710706A>C||||||	GT:PL	0/1:64,0,53
chrXII	710709	.	G	A	197	.	ANN=A|downstream_gene_variant|MODIFIER|YLR287C|YLR287C|transcript|YLR287C|protein_coding||c.*282C>T|||||282|,A|intergenic_region|MODIFIER|CTS1-YLR287C|YLR286C-YLR287C|intergenic_region|YLR286C-YLR287C|||n.710709G>A||||||	GT:PL	1/1:224,42,0
chrXII	712942	.	T	C	49.7273	.	ANN=C|intron_variant|MODIFIER|RPS30A|YLR287C-A|transcript|YLR287C-A|protein_coding|1/1|c.3+214A>G||||||	GT:PL	1/1:77,15,0
chrXII	713068	.	T	A	36.6169	.	ANN=A|downstream_gene_variant|MODIFIER|MEC3|YLR288C|transcript|YLR288C|protein_coding||c.*412A>T|||||412|,A|intron_variant|MODIFIER|RPS30A|YLR287C-A|transcript|YLR287C-A|protein_coding|1/1|c.3+88A>T||||||	GT:PL	1/1:64,12,0
chrXII	717949	.	G	C	123	.	ANN=C|synonymous_variant|LOW|YLR290C|YLR290C|transcript|YLR290C|protein_coding|1/1|c.30C>G|p.Gly10Gly|30/834|30/834|10/277||,C|downstream_gene_variant|MODIFIER|GCD7|YLR291C|transcript|YLR291C|protein_coding||c.*368C>G|||||368|	GT:PL	1/1:150,30,0
chrXII	717952	.	T	C	226	.	ANN=C|synonymous_variant|LOW|YLR290C|YLR290C|transcript|YLR290C|protein_coding|1/1|c.27A>G|p.Gly9Gly|27/834|27/834|9/277||,C|downstream_gene_variant|MODIFIER|GCD7|YLR291C|transcript|YLR291C|protein_coding||c.*365A>G|||||365|	GT:PL	1/1:253,45,0
chrXII	734728	.	T	C	44.9962	.	ANN=C|upstream_gene_variant|MODIFIER|tI_AAU_L1|tI_AAU_L1|transcript|tI_AAU_L1|tRNA||n.-74T>C|||||74|,C|downstream_gene_variant|MODIFIER|ACO1|YLR304C|transcript|YLR304C|protein_coding||c.*484A>G|||||484|,C|intergenic_region|MODIFIER|MET17-tI_AAU_L1|YLR303W-tI_AAU_L1|intergenic_region|YLR303W-tI_AAU_L1|||n.734728T>C||||||	GT:PL	1/1:72,24,0
chrXII	734732	.	T	C	81	.	ANN=C|upstream_gene_variant|MODIFIER|tI_AAU_L1|tI_AAU_L1|transcript|tI_AAU_L1|tRNA||n.-70T>C|||||70|,C|downstream_gene_variant|MODIFIER|ACO1|YLR304C|transcript|YLR304C|protein_coding||c.*480A>G|||||480|,C|intergenic_region|MODIFIER|MET17-tI_AAU_L1|YLR303W-tI_AAU_L1|intergenic_region|YLR303W-tI_AAU_L1|||n.734732T>C||||||	GT:PL	1/1:108,42,0
chrXII	734740	.	A	G	88	.	ANN=G|upstream_gene_variant|MODIFIER|tI_AAU_L1|tI_AAU_L1|transcript|tI_AAU_L1|tRNA||n.-62A>G|||||62|,G|downstream_gene_variant|MODIFIER|ACO1|YLR304C|transcript|YLR304C|protein_coding||c.*472T>C|||||472|,G|intergenic_region|MODIFIER|MET17-tI_AAU_L1|YLR303W-tI_AAU_L1|intergenic_region|YLR303W-tI_AAU_L1|||n.734740A>G||||||	GT:PL	1/1:115,42,0
chrXII	734763	.	C	G	92	.	ANN=G|upstream_gene_variant|MODIFIER|tI_AAU_L1|tI_AAU_L1|transcript|tI_AAU_L1|tRNA||n.-39C>G|||||39|,G|downstream_gene_variant|MODIFIER|ACO1|YLR304C|transcript|YLR304C|protein_coding||c.*449G>C|||||449|,G|intergenic_region|MODIFIER|MET17-tI_AAU_L1|YLR303W-tI_AAU_L1|intergenic_region|YLR303W-tI_AAU_L1|||n.734763C>G||||||	GT:PL	1/1:119,42,0
chrXII	734768	.	A	C	94	.	ANN=C|upstream_gene_variant|MODIFIER|tI_AAU_L1|tI_AAU_L1|transcript|tI_AAU_L1|tRNA||n.-34A>C|||||34|,C|downstream_gene_variant|MODIFIER|ACO1|YLR304C|transcript|YLR304C|protein_coding||c.*444T>G|||||444|,C|intergenic_region|MODIFIER|MET17-tI_AAU_L1|YLR303W-tI_AAU_L1|intergenic_region|YLR303W-tI_AAU_L1|||n.734768A>C||||||	GT:PL	1/1:121,39,0
chrXII	734773	.	G	A	91	.	ANN=A|upstream_gene_variant|MODIFIER|tI_AAU_L1|tI_AAU_L1|transcript|tI_AAU_L1|tRNA||n.-29G>A|||||29|,A|downstream_gene_variant|MODIFIER|ACO1|YLR304C|transcript|YLR304C|protein_coding||c.*439C>T|||||439|,A|intergenic_region|MODIFIER|MET17-tI_AAU_L1|YLR303W-tI_AAU_L1|intergenic_region|YLR303W-tI_AAU_L1|||n.734773G>A||||||	GT:PL	1/1:118,36,0
chrXII	734774	.	T	A	95	.	ANN=A|upstream_gene_variant|MODIFIER|tI_AAU_L1|tI_AAU_L1|transcript|tI_AAU_L1|tRNA||n.-28T>A|||||28|,A|downstream_gene_variant|MODIFIER|ACO1|YLR304C|transcript|YLR304C|protein_coding||c.*438A>T|||||438|,A|intergenic_region|MODIFIER|MET17-tI_AAU_L1|YLR303W-tI_AAU_L1|intergenic_region|YLR303W-tI_AAU_L1|||n.734774T>A||||||	GT:PL	1/1:122,36,0
chrXII	734786	.	A	T	90	.	ANN=T|upstream_gene_variant|MODIFIER|tI_AAU_L1|tI_AAU_L1|transcript|tI_AAU_L1|tRNA||n.-16A>T|||||16|,T|downstream_gene_variant|MODIFIER|ACO1|YLR304C|transcript|YLR304C|protein_coding||c.*426T>A|||||426|,T|intergenic_region|MODIFIER|MET17-tI_AAU_L1|YLR303W-tI_AAU_L1|intergenic_region|YLR303W-tI_AAU_L1|||n.734786A>T||||||	GT:PL	1/1:117,45,0
chrXII	761210	.	G	A	226	.	ANN=A|missense_variant|MODERATE|SPH1|YLR313C|transcript|YLR313C|protein_coding|1/1|c.1133C>T|p.Ser378Phe|1133/1593|1133/1593|378/530||	GT:PL	1/1:253,51,0
chrXII	761214	.	C	T	206	.	ANN=T|missense_variant|MODERATE|SPH1|YLR313C|transcript|YLR313C|protein_coding|1/1|c.1129G>A|p.Ala377Thr|1129/1593|1129/1593|377/530||	GT:PL	1/1:233,51,0
chrXII	774054	.	T	G	146	.	ANN=G|synonymous_variant|LOW|MMS22|YLR320W|transcript|YLR320W|protein_coding|1/1|c.2115T>G|p.Ala705Ala|2115/4365|2115/4365|705/1454||	GT:PL	1/1:173,27,0
chrXII	921874	.	G	A	56	.	ANN=A|upstream_gene_variant|MODIFIER|BDF1|YLR399C|transcript|YLR399C|protein_coding||c.-278C>T|||||278|,A|upstream_gene_variant|MODIFIER|YLR400W|YLR400W|transcript|YLR400W|protein_coding||c.-189G>A|||||189|,A|intergenic_region|MODIFIER|BDF1-YLR400W|YLR399C-YLR400W|intergenic_region|YLR399C-YLR400W|||n.921874G>A||||||	GT:PL	1/1:83,12,0
chrXII	924692	.	G	A	182	.	ANN=A|upstream_gene_variant|MODIFIER|DUS3|YLR401C|transcript|YLR401C|protein_coding||c.-244C>T|||||244|,A|upstream_gene_variant|MODIFIER|YLR402W|YLR402W|transcript|YLR402W|protein_coding||c.-197G>A|||||197|,A|intergenic_region|MODIFIER|DUS3-YLR402W|YLR401C-YLR402W|intergenic_region|YLR401C-YLR402W|||n.924692G>A||||||	GT:PL	1/1:209,54,0
chrXII	932292	.	T	G	90	.	ANN=G|missense_variant|MODERATE|YLR406C-A|YLR406C-A|transcript|YLR406C-A|protein_coding|1/1|c.64A>C|p.Ser22Arg|64/150|64/150|22/49||	GT:PL	1/1:117,15,0
chrXII	933932	.	G	T	228	.	ANN=T|missense_variant|MODERATE|BLS1|YLR408C|transcript|YLR408C|protein_coding|1/1|c.322C>A|p.Leu108Ile|322/369|322/369|108/122||,T|downstream_gene_variant|MODIFIER|YLR407W|YLR407W|transcript|YLR407W|protein_coding||c.*279G>T|||||279|,T|downstream_gene_variant|MODIFIER|UTP21|YLR409C|transcript|YLR409C|protein_coding||c.*482C>A|||||482|	GT:PL	1/1:255,51,0
chrXIII	37475	.	G	A	37.5748	.	ANN=A|missense_variant|MODERATE|NAB6|YML117W|transcript|YML117W|protein_coding|1/1|c.3233G>A|p.Gly1078Asp|3233/3405|3233/3405|1078/1134||,A|missense_variant|MODERATE|YML116W-A|YML116W-A|transcript|YML116W-A|protein_coding|1/1|c.4G>A|p.Ala2Thr|4/303|4/303|2/100||	GT:PL	0/1:71,0,199
chrXIII	609533	.	G	A	87	.	ANN=A|missense_variant|MODERATE|DDR48|YMR173W|transcript|YMR173W|protein_coding|1/1|c.845G>A|p.Ser282Asn|845/1293|845/1293|282/430||,A|missense_variant|MODERATE|YMR173W-A|YMR173W-A|transcript|YMR173W-A|protein_coding|1/1|c.637G>A|p.Ala213Thr|637/1185|637/1185|213/394||	GT:PL	1/1:114,33,0
chrXIII	609570	.	A	T	95	.	ANN=T|missense_variant|MODERATE|YMR173W-A|YMR173W-A|transcript|YMR173W-A|protein_coding|1/1|c.674A>T|p.Asp225Val|674/1185|674/1185|225/394||,T|synonymous_variant|LOW|DDR48|YMR173W|transcript|YMR173W|protein_coding|1/1|c.882A>T|p.Gly294Gly|882/1293|882/1293|294/430||	GT:PL	1/1:122,30,0
chrXIII	645592	.	T	C	134	.	ANN=C|upstream_gene_variant|MODIFIER|SGS1|YMR190C|transcript|YMR190C|protein_coding||c.-334A>G|||||334|,C|upstream_gene_variant|MODIFIER|SPG5|YMR191W|transcript|YMR191W|protein_coding||c.-64T>C|||||64|,C|intergenic_region|MODIFIER|SGS1-SPG5|YMR190C-YMR191W|intergenic_region|YMR190C-YMR191W|||n.645592T>C||||||	GT:PL	1/1:161,21,0
chrXIII	820519	.	G	A	31.7252	.	ANN=A|synonymous_variant|LOW|FCP1|YMR277W|transcript|YMR277W|protein_coding|1/1|c.264G>A|p.Glu88Glu|264/2199|264/2199|88/732||	GT:PL	0/1:65,0,140
chrXIII	844947	.	T	C	143	.	ANN=C|synonymous_variant|LOW|DSS1|YMR287C|transcript|YMR287C|protein_coding|1/1|c.399A>G|p.Leu133Leu|399/2910|399/2910|133/969||	GT:PL	1/1:170,24,0
chrXIII	910955	.	A	T	162	.	ANN=T|downstream_gene_variant|MODIFIER|YMR317W|YMR317W|transcript|YMR317W|protein_coding||c.*169A>T|||||169|,T|downstream_gene_variant|MODIFIER|ADH6|YMR318C|transcript|YMR318C|protein_coding||c.*106T>A|||||106|,T|intergenic_region|MODIFIER|YMR317W-ADH6|YMR317W-YMR318C|intergenic_region|YMR317W-YMR318C|||n.910955A>T||||||	GT:PL	1/1:189,16,0
chrXIV	59787	.	G	A	51	.	ANN=A|missense_variant|MODERATE|BXI1|YNL305C|transcript|YNL305C|protein_coding|1/1|c.5C>T|p.Ser2Leu|5/894|5/894|2/297||	GT:PL	0/1:84,0,181
chrXIV	171194	.	A	G	172	.	ANN=G|missense_variant|MODERATE|TEX1|YNL253W|transcript|YNL253W|protein_coding|1/1|c.1177A>G|p.Asn393Asp|1177/1269|1177/1269|393/422||,G|downstream_gene_variant|MODIFIER|MRPL17|YNL252C|transcript|YNL252C|protein_coding||c.*247T>C|||||247|	GT:PL	1/1:199,45,0
chrXIV	202388	.	G	A	189	.	ANN=A|upstream_gene_variant|MODIFIER|KEX2|YNL238W|transcript|YNL238W|protein_coding||c.-40G>A|||||40|,A|downstream_gene_variant|MODIFIER|LAP3|YNL239W|transcript|YNL239W|protein_coding||c.*455G>A|||||455|,A|intergenic_region|MODIFIER|LAP3-KEX2|YNL239W-YNL238W|intergenic_region|YNL239W-YNL238W|||n.202388G>A||||||	GT:PL	1/1:216,36,0
chrXIV	357852	.	G	A	149	.	ANN=A|missense_variant|MODERATE|MEP2|YNL142W|transcript|YNL142W|protein_coding|1/1|c.400G>A|p.Ala134Thr|400/1500|400/1500|134/499||	GT:PL	1/1:176,24,0
chrXIV	357854	.	A	G	134	.	ANN=G|synonymous_variant|LOW|MEP2|YNL142W|transcript|YNL142W|protein_coding|1/1|c.402A>G|p.Ala134Ala|402/1500|402/1500|134/499||	GT:PL	1/1:161,24,0
chrXIV	379700	.	C	T	128	.	ANN=T|missense_variant|MODERATE|CPT1|YNL130C|transcript|YNL130C|protein_coding|2/2|c.1039G>A|p.Glu347Lys|1039/1181|1039/1181|347/392||WARNING_TRANSCRIPT_MULTIPLE_STOP_CODONS,T|downstream_gene_variant|MODIFIER|TOM22|YNL131W|transcript|YNL131W|protein_coding||c.*475C>T|||||475|	GT:PL	1/1:155,24,0
chrXIV	389979	.	G	T	86	.	ANN=T|downstream_gene_variant|MODIFIER|SPC98|YNL126W|transcript|YNL126W|protein_coding||c.*212G>T|||||212|,T|downstream_gene_variant|MODIFIER|ESBP6|YNL125C|transcript|YNL125C|protein_coding||c.*167C>A|||||167|,T|intergenic_region|MODIFIER|SPC98-ESBP6|YNL126W-YNL125C|intergenic_region|YNL126W-YNL125C|||n.389979G>T||||||	GT:PL	1/1:113,15,0
chrXIV	391590	.	T	C	200	.	ANN=C|missense_variant|MODERATE|ESBP6|YNL125C|transcript|YNL125C|protein_coding|1/1|c.578A>G|p.Lys193Arg|578/2022|578/2022|193/673||	GT:PL	1/1:227,33,0
chrXIV	412417	.	G	A	56	.	ANN=A|upstream_gene_variant|MODIFIER|YNL115C|YNL115C|transcript|YNL115C|protein_coding||c.-364C>T|||||364|,A|upstream_gene_variant|MODIFIER|RPC19|YNL113W|transcript|YNL113W|protein_coding||c.-354G>A|||||354|,A|downstream_gene_variant|MODIFIER|YNL114C|YNL114C|transcript|YNL114C|protein_coding||c.*267C>T|||||267|,A|intergenic_region|MODIFIER|YNL115C-YNL114C|YNL115C-YNL114C|intergenic_region|YNL115C…	GT:PL	1/1:83,33,0
chrXIV	419170	.	T	C	216	.	ANN=C|synonymous_variant|LOW|YNL109W|YNL109W|transcript|YNL109W|protein_coding|1/1|c.207T>C|p.Ser69Ser|207/546|207/546|69/181||,C|synonymous_variant|LOW|YNL108C|YNL108C|transcript|YNL108C|protein_coding|1/1|c.657A>G|p.Glu219Glu|657/813|657/813|219/270||	GT:PL	1/1:243,63,0
chrXIV	474098	.	A	G	228	.	ANN=G|synonymous_variant|LOW|PMS1|YNL082W|transcript|YNL082W|protein_coding|1/1|c.708A>G|p.Leu236Leu|708/2622|708/2622|236/873||	GT:PL	1/1:255,60,0
chrXIV	474101	.	T	C	215	.	ANN=C|synonymous_variant|LOW|PMS1|YNL082W|transcript|YNL082W|protein_coding|1/1|c.711T>C|p.Asn237Asn|711/2622|711/2622|237/873||	GT:PL	1/1:242,60,0
chrXIV	487663	.	T	C	221	.	ANN=C|synonymous_variant|LOW|MLF3|YNL074C|transcript|YNL074C|protein_coding|1/1|c.462A>G|p.Arg154Arg|462/1359|462/1359|154/452||	GT:PL	1/1:248,51,0
chrXIV	500767	.	A	G	202	.	ANN=G|intergenic_region|MODIFIER|RPL9B-SUN4|YNL067W-YNL066W|intergenic_region|YNL067W-YNL066W|||n.500767A>G||||||	GT:PL	1/1:229,51,0
chrXIV	501247	.	C	T	36.1865	.	ANN=T|upstream_gene_variant|MODIFIER|SUN4|YNL066W|transcript|YNL066W|protein_coding||c.-268C>T|||||268|,T|intergenic_region|MODIFIER|RPL9B-SUN4|YNL067W-YNL066W|intergenic_region|YNL067W-YNL066W|||n.501247C>T||||||	GT:PL	1/1:63,12,0
chrXIV	503217	.	C	T	138	.	ANN=T|downstream_gene_variant|MODIFIER|SUN4|YNL066W|transcript|YNL066W|protein_coding||c.*440C>T|||||440|,T|intergenic_region|MODIFIER|SUN4-AQR1|YNL066W-YNL065W|intergenic_region|YNL066W-YNL065W|||n.503217C>T||||||	GT:PL	1/1:165,36,0
chrXIV	572277	.	C	T	48.1151	.	ANN=T|missense_variant|MODERATE|YNL034W|YNL034W|transcript|YNL034W|protein_coding|1/1|c.1801C>T|p.Arg601Trp|1801/1839|1801/1839|601/612||	GT:PL	1/1:75,33,0
chrXIV	572597	.	T	C	73	.	ANN=C|upstream_gene_variant|MODIFIER|YNL033W|YNL033W|transcript|YNL033W|protein_coding||c.-402T>C|||||402|,C|downstream_gene_variant|MODIFIER|YNL034W|YNL034W|transcript|YNL034W|protein_coding||c.*282T>C|||||282|,C|intergenic_region|MODIFIER|YNL034W-YNL033W|YNL034W-YNL033W|intergenic_region|YNL034W-YNL033W|||n.572597T>C||||||	GT:PL	0/1:106,0,212
chrXIV	572600	.	A	G	80	.	ANN=G|upstream_gene_variant|MODIFIER|YNL033W|YNL033W|transcript|YNL033W|protein_coding||c.-399A>G|||||399|,G|downstream_gene_variant|MODIFIER|YNL034W|YNL034W|transcript|YNL034W|protein_coding||c.*285A>G|||||285|,G|intergenic_region|MODIFIER|YNL034W-YNL033W|YNL034W-YNL033W|intergenic_region|YNL034W-YNL033W|||n.572600A>G||||||	GT:PL	0/1:113,0,170
chrXIV	574001	.	A	C	39.1968	.	ANN=C|downstream_gene_variant|MODIFIER|YNL033W|YNL033W|transcript|YNL033W|protein_coding||c.*148A>C|||||148|,C|intergenic_region|MODIFIER|YNL033W-SIW14|YNL033W-YNL032W|intergenic_region|YNL033W-YNL032W|||n.574001A>C||||||	GT:PL	1/1:66,39,0
chrXIV	613278	.	T	A	135	.	ANN=A|upstream_gene_variant|MODIFIER|YNL011C|YNL011C|transcript|YNL011C|protein_coding||c.-108A>T|||||108|,A|upstream_gene_variant|MODIFIER|YNL010W|YNL010W|transcript|YNL010W|protein_coding||c.-357T>A|||||357|,A|intergenic_region|MODIFIER|YNL011C-YNL010W|YNL011C-YNL010W|intergenic_region|YNL011C-YNL010W|||n.613278T>A||||||	GT:PL	1/1:162,18,0
chrXIV	614937	.	A	G	212	.	ANN=G|synonymous_variant|LOW|IDP3|YNL009W|transcript|YNL009W|protein_coding|1/1|c.117A>G|p.Leu39Leu|117/1263|117/1263|39/420||	GT:PL	1/1:239,51,0
chrXIV	616158	.	C	A	65	.	ANN=A|downstream_gene_variant|MODIFIER|IDP3|YNL009W|transcript|YNL009W|protein_coding||c.*75C>A|||||75|,A|downstream_gene_variant|MODIFIER|ASI3|YNL008C|transcript|YNL008C|protein_coding||c.*53G>T|||||53|,A|intergenic_region|MODIFIER|IDP3-ASI3|YNL009W-YNL008C|intergenic_region|YNL009W-YNL008C|||n.616158C>A||||||	GT:PL	1/1:92,15,0
chrXIV	616170	.	T	A	92	.	ANN=A|downstream_gene_variant|MODIFIER|IDP3|YNL009W|transcript|YNL009W|protein_coding||c.*87T>A|||||87|,A|downstream_gene_variant|MODIFIER|ASI3|YNL008C|transcript|YNL008C|protein_coding||c.*41A>T|||||41|,A|intergenic_region|MODIFIER|IDP3-ASI3|YNL009W-YNL008C|intergenic_region|YNL009W-YNL008C|||n.616170T>A||||||	GT:PL	1/1:119,10,0
chrXIV	676834	.	A	G	228	.	ANN=G|missense_variant|MODERATE|CPR8|YNR028W|transcript|YNR028W|protein_coding|1/1|c.658A>G|p.Ile220Val|658/927|658/927|220/308||,G|downstream_gene_variant|MODIFIER|YNR029C|YNR029C|transcript|YNR029C|protein_coding||c.*365T>C|||||365|	GT:PL	1/1:255,57,0
chrXIV	677958	.	C	T	197	.	ANN=T|synonymous_variant|LOW|YNR029C|YNR029C|transcript|YNR029C|protein_coding|1/1|c.531G>A|p.Ala177Ala|531/1290|531/1290|177/429||	GT:PL	1/1:224,39,0
chrXIV	725512	.	T	C	128	.	ANN=C|intergenic_region|MODIFIER|ESF2-tL_UAA_N|YNR054C-tL_UAA_N|intergenic_region|YNR054C-tL_UAA_N|||n.725512T>C||||||	GT:PL	1/1:155,20,0
chrXIV	735834	.	A	T	130	.	ANN=T|downstream_gene_variant|MODIFIER|BIO3|YNR058W|transcript|YNR058W|protein_coding||c.*101A>T|||||101|,T|intergenic_region|MODIFIER|BIO3-MNT4|YNR058W-YNR059W|intergenic_region|YNR058W-YNR059W|||n.735834A>T||||||	GT:PL	1/1:157,13,0
chrXIV	740704	.	G	A	34.9861	.	ANN=A|missense_variant|MODERATE|FRE4|YNR060W|transcript|YNR060W|protein_coding|1/1|c.754G>A|p.Asp252Asn|754/2160|754/2160|252/719||	GT:PL	0/1:68,0,159
chrXIV	773034	.	T	C	37.0351	.	ANN=C|synonymous_variant|LOW|HXT17|YNR072W|transcript|YNR072W|protein_coding|1/1|c.378T>C|p.Phe126Phe|378/1695|378/1695|126/564||	GT:PL	0/1:70,0,41
chrXIV	773076	.	A	G	58	.	ANN=G|synonymous_variant|LOW|HXT17|YNR072W|transcript|YNR072W|protein_coding|1/1|c.420A>G|p.Val140Val|420/1695|420/1695|140/564||	GT:PL	0/1:91,0,93
chrXV	24486	.	G	C	35.2137	.	ANN=C|upstream_gene_variant|MODIFIER|IMA2|YOL157C|transcript|YOL157C|protein_coding||c.-192C>G|||||192|,C|intergenic_region|MODIFIER|IMA2-HXT11|YOL157C-YOL156W|intergenic_region|YOL157C-YOL156W|||n.24486G>C||||||	GT:PL	0/1:69,0,255
chrXV	28944	.	A	G	53	.	ANN=G|missense_variant|MODERATE|HPF1|YOL155C|transcript|YOL155C|protein_coding|1/1|c.2663T>C|p.Val888Ala|2663/2904|2663/2904|888/967||	GT:PL	0/1:86,0,161
chrXV	79305	.	T	A	228	.	ANN=A|missense_variant|MODERATE|YGK3|YOL128C|transcript|YOL128C|protein_coding|1/1|c.175A>T|p.Ile59Phe|175/1128|175/1128|59/375||	GT:PL	1/1:255,54,0
chrXV	95393	.	A	G	193	.	ANN=G|synonymous_variant|LOW|MCH4|YOL119C|transcript|YOL119C|protein_coding|1/1|c.969T>C|p.Ser323Ser|969/1506|969/1506|323/501||	GT:PL	1/1:220,42,0
chrXV	110961	.	A	C	80	.	ANN=C|downstream_gene_variant|MODIFIER|ZEO1|YOL109W|transcript|YOL109W|protein_coding||c.*323A>C|||||323|,C|downstream_gene_variant|MODIFIER|SUF1|tG_UCC_O|transcript|tG_UCC_O|tRNA||n.*1T>G|||||1|,C|downstream_gene_variant|MODIFIER|INO4|YOL108C|transcript|YOL108C|protein_coding||c.*470T>G|||||470|,C|intergenic_region|MODIFIER|ZEO1-SUF1|YOL109W-tG_UCC_O|intergenic_region|YOL109W-tG_UCC_O|||n.110961…	GT:PL	1/1:107,24,0
chrXV	110962	.	T	A	80	.	ANN=A|splice_region_variant&non_coding_exon_variant|LOW|SUF1|tG_UCC_O|transcript|tG_UCC_O|tRNA|1/1|n.72A>T||||||,A|downstream_gene_variant|MODIFIER|ZEO1|YOL109W|transcript|YOL109W|protein_coding||c.*324T>A|||||324|,A|downstream_gene_variant|MODIFIER|INO4|YOL108C|transcript|YOL108C|protein_coding||c.*469A>T|||||469|	GT:PL	1/1:107,24,0
chrXV	123983	.	T	C	30.2693	.	ANN=C|upstream_gene_variant|MODIFIER|ITR2|YOL103W|transcript|YOL103W|protein_coding||c.-18T>C|||||18|,C|intergenic_region|MODIFIER|YOL103W-B-ITR2|YOL103W-B-YOL103W|intergenic_region|YOL103W-B-YOL103W|||n.123983T>C||||||	GT:PL	0/1:63,0,92
chrXV	131471	.	T	G	228	.	ANN=G|missense_variant|MODERATE|PKH2|YOL100W|transcript|YOL100W|protein_coding|1/1|c.2235T>G|p.His745Gln|2235/3246|2235/3246|745/1081||	GT:PL	1/1:255,42,0
chrXV	139015	.	T	C	213	.	ANN=C|missense_variant|MODERATE|COQ3|YOL096C|transcript|YOL096C|protein_coding|1/1|c.31A>G|p.Ile11Val|31/939|31/939|11/312||,C|downstream_gene_variant|MODIFIER|HMI1|YOL095C|transcript|YOL095C|protein_coding||c.*212A>G|||||212|	GT:PL	1/1:240,45,0
chrXV	200994	.	C	T	228	.	ANN=T|missense_variant|MODERATE|HST1|YOL068C|transcript|YOL068C|protein_coding|1/1|c.886G>A|p.Glu296Lys|886/1512|886/1512|296/503||	GT:PL	1/1:255,60,0
chrXV	218547	.	C	T	56	.	ANN=T|downstream_gene_variant|MODIFIER|GPD2|YOL059W|transcript|YOL059W|protein_coding||c.*99C>T|||||99|,T|intergenic_region|MODIFIER|GPD2-ARG1|YOL059W-YOL058W|intergenic_region|YOL059W-YOL058W|||n.218547C>T||||||	GT:PL	1/1:83,12,0
chrXV	260018	.	T	C	192	.	ANN=C|synonymous_variant|LOW|SMC5|YOL034W|transcript|YOL034W|protein_coding|1/1|c.96T>C|p.Pro32Pro|96/3282|96/3282|32/1093||,C|downstream_gene_variant|MODIFIER|SNR50|snR50|transcript|snR50|snoRNA||n.*440T>C|||||440|	GT:PL	1/1:219,42,0
chrXV	260837	.	A	G	98	.	ANN=G|synonymous_variant|LOW|SMC5|YOL034W|transcript|YOL034W|protein_coding|1/1|c.915A>G|p.Pro305Pro|915/3282|915/3282|305/1093||	GT:PL	1/1:125,36,0
chrXV	274517	.	A	G	160	.	ANN=G|upstream_gene_variant|MODIFIER|MIM1|YOL026C|transcript|YOL026C|protein_coding||c.-164T>C|||||164|,G|upstream_gene_variant|MODIFIER|tS_GCU_O|tS_GCU_O|transcript|tS_GCU_O|tRNA||n.-156A>G|||||156|,G|upstream_gene_variant|MODIFIER|LAG2|YOL025W|transcript|YOL025W|protein_coding||c.-440A>G|||||440|,G|intergenic_region|MODIFIER|MIM1-tS_GCU_O|YOL026C-tS_GCU_O|intergenic_region|YOL026C-tS_GCU_O|||n.…	GT:PL	1/1:187,42,0
chrXV	329046	.	A	T	228	.	ANN=T|upstream_gene_variant|MODIFIER|ALG6|YOR002W|transcript|YOR002W|protein_coding||c.-371A>T|||||371|,T|downstream_gene_variant|MODIFIER|RRP6|YOR001W|transcript|YOR001W|protein_coding||c.*13A>T|||||13|,T|intergenic_region|MODIFIER|RRP6-ALG6|YOR001W-YOR002W|intergenic_region|YOR001W-YOR002W|||n.329046A>T||||||	GT:PL	1/1:255,45,0
chrXV	364854	.	C	T	222	.	ANN=T|synonymous_variant|LOW|ROD1|YOR018W|transcript|YOR018W|protein_coding|1/1|c.486C>T|p.Asn162Asn|486/2514|486/2514|162/837||	GT:PL	1/1:249,45,0
chrXV	385189	.	C	T	35.4831	.	ANN=T|downstream_gene_variant|MODIFIER|YOR029W|YOR029W|transcript|YOR029W|protein_coding||c.*254C>T|||||254|,T|intergenic_region|MODIFIER|YOR029W-DFG16|YOR029W-YOR030W|intergenic_region|YOR029W-YOR030W|||n.385189C>T||||||	GT:PL	1/1:63,9,0
chrXV	385199	.	T	C	34.2734	.	ANN=C|downstream_gene_variant|MODIFIER|YOR029W|YOR029W|transcript|YOR029W|protein_coding||c.*264T>C|||||264|,C|intergenic_region|MODIFIER|YOR029W-DFG16|YOR029W-YOR030W|intergenic_region|YOR029W-YOR030W|||n.385199T>C||||||	GT:PL	1/1:61,5,0
chrXV	385526	.	G	A	42.2422	.	ANN=A|intergenic_region|MODIFIER|YOR029W-DFG16|YOR029W-YOR030W|intergenic_region|YOR029W-YOR030W|||n.385526G>A||||||	GT:PL	1/1:69,15,0
chrXV	521647	.	T	A	228	.	ANN=A|missense_variant|MODERATE|RGS2|YOR107W|transcript|YOR107W|protein_coding|1/1|c.295T>A|p.Tyr99Asn|295/930|295/930|99/309||	GT:PL	1/1:255,69,0
chrXV	538584	.	C	A	228	.	ANN=A|downstream_gene_variant|MODIFIER|YOR114W|YOR114W|transcript|YOR114W|protein_coding||c.*130C>A|||||130|,A|downstream_gene_variant|MODIFIER|TRS33|YOR115C|transcript|YOR115C|protein_coding||c.*75G>T|||||75|,A|intergenic_region|MODIFIER|YOR114W-TRS33|YOR114W-YOR115C|intergenic_region|YOR114W-YOR115C|||n.538584C>A||||||	GT:PL	1/1:255,45,0
chrXV	538585	.	C	T	228	.	ANN=T|downstream_gene_variant|MODIFIER|YOR114W|YOR114W|transcript|YOR114W|protein_coding||c.*131C>T|||||131|,T|downstream_gene_variant|MODIFIER|TRS33|YOR115C|transcript|YOR115C|protein_coding||c.*74G>A|||||74|,T|intergenic_region|MODIFIER|YOR114W-TRS33|YOR114W-YOR115C|intergenic_region|YOR114W-YOR115C|||n.538585C>T||||||	GT:PL	1/1:255,45,0
chrXV	539719	.	G	A	133	.	ANN=A|upstream_gene_variant|MODIFIER|TRS33|YOR115C|transcript|YOR115C|protein_coding||c.-254C>T|||||254|,A|downstream_gene_variant|MODIFIER|RPO31|YOR116C|transcript|YOR116C|protein_coding||c.*44C>T|||||44|,A|intergenic_region|MODIFIER|TRS33-RPO31|YOR115C-YOR116C|intergenic_region|YOR115C-YOR116C|||n.539719G>A||||||	GT:PL	1/1:160,24,0
chrXV	563945	.	A	G	209	.	ANN=G|missense_variant|MODERATE|RGA1|YOR127W|transcript|YOR127W|protein_coding|1/1|c.2776A>G|p.Ser926Gly|2776/3024|2776/3024|926/1007||	GT:PL	1/1:236,39,0
chrXV	568707	.	G	A	168	.	ANN=A|synonymous_variant|LOW|AFI1|YOR129C|transcript|YOR129C|protein_coding|1/1|c.852C>T|p.Leu284Leu|852/2682|852/2682|284/893||	GT:PL	1/1:195,27,0
chrXV	581450	.	T	C	48.9736	.	ANN=C|downstream_gene_variant|MODIFIER|IDH2|YOR136W|transcript|YOR136W|protein_coding||c.*91T>C|||||91|,C|downstream_gene_variant|MODIFIER|SIA1|YOR137C|transcript|YOR137C|protein_coding||c.*363A>G|||||363|,C|intergenic_region|MODIFIER|IDH2-SIA1|YOR136W-YOR137C|intergenic_region|YOR136W-YOR137C|||n.581450T>C||||||	GT:PL	1/1:76,12,0
chrXV	601181	.	G	A	141	.	ANN=A|downstream_gene_variant|MODIFIER|THI80|YOR143C|transcript|YOR143C|protein_coding||c.*202C>T|||||202|,A|intergenic_region|MODIFIER|YOR142W-B-THI80|YOR142W-B-YOR143C|intergenic_region|YOR142W-B-YOR143C|||n.601181G>A||||||	GT:PL	1/1:168,33,0
chrXV	603266	.	C	T	228	.	ANN=T|synonymous_variant|LOW|ELG1|YOR144C|transcript|YOR144C|protein_coding|1/1|c.1827G>A|p.Pro609Pro|1827/2376|1827/2376|609/791||	GT:PL	1/1:255,54,0
chrXV	604265	.	C	T	173	.	ANN=T|synonymous_variant|LOW|ELG1|YOR144C|transcript|YOR144C|protein_coding|1/1|c.828G>A|p.Lys276Lys|828/2376|828/2376|276/791||	GT:PL	1/1:200,36,0
chrXV	611712	.	A	G	205	.	ANN=G|upstream_gene_variant|MODIFIER|SMP3|YOR149C|transcript|YOR149C|protein_coding||c.-324T>C|||||324|,G|upstream_gene_variant|MODIFIER|MRPL23|YOR150W|transcript|YOR150W|protein_coding||c.-287A>G|||||287|,G|intergenic_region|MODIFIER|SMP3-MRPL23|YOR149C-YOR150W|intergenic_region|YOR149C-YOR150W|||n.611712A>G||||||	GT:PL	1/1:232,57,0
chrXV	657104	.	A	G	77	.	ANN=G|upstream_gene_variant|MODIFIER|DCS2|YOR173W|transcript|YOR173W|protein_coding||c.-160A>G|||||160|,G|intergenic_region|MODIFIER|YRM1-DCS2|YOR172W-YOR173W|intergenic_region|YOR172W-YOR173W|||n.657104A>G||||||	GT:PL	1/1:104,15,0
chrXV	698306	.	T	C	161	.	ANN=C|downstream_gene_variant|MODIFIER|THI72|YOR192C|transcript|YOR192C|protein_coding||c.*462A>G|||||462|,C|intergenic_region|MODIFIER|ULS1-THI72|YOR191W-YOR192C|intergenic_region|YOR191W-YOR192C|||n.698306T>C||||||	GT:PL	1/1:188,42,0
chrXV	710167	.	A	G	46.0322	.	ANN=G|upstream_gene_variant|MODIFIER|YOR192C-B|YOR192C-B|transcript|YOR192C-B|protein_coding||c.-435T>C|||||435|,G|upstream_gene_variant|MODIFIER|YOR192C-A|YOR192C-A|transcript|YOR192C-A|protein_coding||c.-435T>C|||||435|,G|upstream_gene_variant|MODIFIER|IMT1|tM_CAU_O1|transcript|tM_CAU_O1|tRNA||n.-34A>G|||||34|,G|upstream_gene_variant|MODIFIER|PEX27|YOR193W|transcript|YOR193W|protein_coding||c.-…	GT:PL	1/1:73,15,0
chrXV	710180	.	A	G	43.1464	.	ANN=G|upstream_gene_variant|MODIFIER|YOR192C-B|YOR192C-B|transcript|YOR192C-B|protein_coding||c.-448T>C|||||448|,G|upstream_gene_variant|MODIFIER|YOR192C-A|YOR192C-A|transcript|YOR192C-A|protein_coding||c.-448T>C|||||448|,G|upstream_gene_variant|MODIFIER|IMT1|tM_CAU_O1|transcript|tM_CAU_O1|tRNA||n.-21A>G|||||21|,G|upstream_gene_variant|MODIFIER|PEX27|YOR193W|transcript|YOR193W|protein_coding||c.-…	GT:PL	1/1:70,9,0
chrXV	710182	.	A	T	53	.	ANN=T|upstream_gene_variant|MODIFIER|YOR192C-B|YOR192C-B|transcript|YOR192C-B|protein_coding||c.-450T>A|||||450|,T|upstream_gene_variant|MODIFIER|YOR192C-A|YOR192C-A|transcript|YOR192C-A|protein_coding||c.-450T>A|||||450|,T|upstream_gene_variant|MODIFIER|IMT1|tM_CAU_O1|transcript|tM_CAU_O1|tRNA||n.-19A>T|||||19|,T|upstream_gene_variant|MODIFIER|PEX27|YOR193W|transcript|YOR193W|protein_coding||c.-…	GT:PL	1/1:80,18,0
chrXV	710184	.	G	A	53	.	ANN=A|upstream_gene_variant|MODIFIER|YOR192C-B|YOR192C-B|transcript|YOR192C-B|protein_coding||c.-452C>T|||||452|,A|upstream_gene_variant|MODIFIER|YOR192C-A|YOR192C-A|transcript|YOR192C-A|protein_coding||c.-452C>T|||||452|,A|upstream_gene_variant|MODIFIER|IMT1|tM_CAU_O1|transcript|tM_CAU_O1|tRNA||n.-17G>A|||||17|,A|upstream_gene_variant|MODIFIER|PEX27|YOR193W|transcript|YOR193W|protein_coding||c.-…	GT:PL	1/1:80,18,0
chrXVI	52750	.	T	G	44.6109	.	ANN=G|upstream_gene_variant|MODIFIER|APM1|YPL259C|transcript|YPL259C|protein_coding||c.-79A>C|||||79|,G|intergenic_region|MODIFIER|APM1-THI21|YPL259C-YPL258C|intergenic_region|YPL259C-YPL258C|||n.52750T>G||||||	GT:PL	0/1:78,0,207
chrXVI	53429	.	C	T	135	.	ANN=T|downstream_gene_variant|MODIFIER|THI21|YPL258C|transcript|YPL258C|protein_coding||c.*69G>A|||||69|,T|intergenic_region|MODIFIER|APM1-THI21|YPL259C-YPL258C|intergenic_region|YPL259C-YPL258C|||n.53429C>T||||||	GT:PL	1/1:162,27,0
chrXVI	63378	.	T	A	135	.	ANN=A|missense_variant|MODERATE|YPL257W|YPL257W|transcript|YPL257W|protein_coding|1/1|c.100T>A|p.Phe34Ile|100/582|100/582|34/193||	GT:PL	1/1:162,51,0
chrXVI	63379	.	T	C	135	.	ANN=C|missense_variant|MODERATE|YPL257W|YPL257W|transcript|YPL257W|protein_coding|1/1|c.101T>C|p.Phe34Ser|101/582|101/582|34/193||	GT:PL	1/1:162,51,0
chrXVI	63549	.	G	A	85	.	ANN=A|missense_variant|MODERATE|YPL257W|YPL257W|transcript|YPL257W|protein_coding|1/1|c.271G>A|p.Gly91Ser|271/582|271/582|91/193||	GT:PL	1/1:112,30,0
chrXVI	63550	.	G	A	91	.	ANN=A|missense_variant|MODERATE|YPL257W|YPL257W|transcript|YPL257W|protein_coding|1/1|c.272G>A|p.Gly91Asp|272/582|272/582|91/193||	GT:PL	1/1:118,42,0
chrXVI	63565	.	A	G	93	.	ANN=G|missense_variant|MODERATE|YPL257W|YPL257W|transcript|YPL257W|protein_coding|1/1|c.287A>G|p.Tyr96Cys|287/582|287/582|96/193||	GT:PL	1/1:120,42,0
chrXVI	63616	.	A	G	49.0636	.	ANN=G|missense_variant|MODERATE|YPL257W|YPL257W|transcript|YPL257W|protein_coding|1/1|c.338A>G|p.Lys113Arg|338/582|338/582|113/193||	GT:PL	1/1:76,33,0
chrXVI	64140	.	A	C	151	.	ANN=C|downstream_gene_variant|MODIFIER|YPL257W|YPL257W|transcript|YPL257W|protein_coding||c.*280A>C|||||280|,C|intergenic_region|MODIFIER|YPL257W-CLN2|YPL257W-YPL256C|intergenic_region|YPL257W-YPL256C|||n.64140A>C||||||	GT:PL	1/1:178,75,0
chrXVI	64155	.	T	C	110	.	ANN=C|downstream_gene_variant|MODIFIER|YPL257W|YPL257W|transcript|YPL257W|protein_coding||c.*295T>C|||||295|,C|intergenic_region|MODIFIER|YPL257W-CLN2|YPL257W-YPL256C|intergenic_region|YPL257W-YPL256C|||n.64155T>C||||||	GT:PL	1/1:137,60,0
chrXVI	98881	.	G	T	116	.	ANN=T|upstream_gene_variant|MODIFIER|HSP82|YPL240C|transcript|YPL240C|protein_coding||c.-256C>A|||||256|,T|intergenic_region|MODIFIER|HSP82-YAR1|YPL240C-YPL239W|intergenic_region|YPL240C-YPL239W|||n.98881G>T||||||	GT:PL	1/1:143,27,0
chrXVI	107437	.	A	G	228	.	ANN=G|missense_variant|MODERATE|SSO1|YPL232W|transcript|YPL232W|protein_coding|1/1|c.163A>G|p.Asn55Asp|163/873|163/873|55/290||	GT:PL	1/1:255,45,0
chrXVI	139547	.	T	A	154	.	ANN=A|downstream_gene_variant|MODIFIER|SAR1|YPL218W|transcript|YPL218W|protein_coding||c.*138T>A|||||138|WARNING_TRANSCRIPT_MULTIPLE_STOP_CODONS,A|downstream_gene_variant|MODIFIER|BMS1|YPL217C|transcript|YPL217C|protein_coding||c.*73A>T|||||73|,A|intergenic_region|MODIFIER|SAR1-BMS1|YPL218W-YPL217C|intergenic_region|YPL218W-YPL217C|||n.139547T>A||||||	GT:PL	1/1:181,51,0
chrXVI	139548	.	A	G	166	.	ANN=G|downstream_gene_variant|MODIFIER|SAR1|YPL218W|transcript|YPL218W|protein_coding||c.*139A>G|||||139|WARNING_TRANSCRIPT_MULTIPLE_STOP_CODONS,G|downstream_gene_variant|MODIFIER|BMS1|YPL217C|transcript|YPL217C|protein_coding||c.*72T>C|||||72|,G|intergenic_region|MODIFIER|SAR1-BMS1|YPL218W-YPL217C|intergenic_region|YPL218W-YPL217C|||n.139548A>G||||||	GT:PL	1/1:193,51,0
chrXVI	143952	.	G	A	53	.	ANN=A|synonymous_variant|LOW|YPL216W|YPL216W|transcript|YPL216W|protein_coding|1/1|c.132G>A|p.Lys44Lys|132/3309|132/3309|44/1102||	GT:PL	1/1:80,9,0
chrXVI	237068	.	C	G	180	.	ANN=G|missense_variant|MODERATE|REV3|YPL167C|transcript|YPL167C|protein_coding|1/1|c.40G>C|p.Val14Leu|40/4515|40/4515|14/1504||,G|upstream_gene_variant|MODIFIER|ATG29|YPL166W|transcript|YPL166W|protein_coding||c.-270C>G|||||270|	GT:PL	1/1:207,54,0
chrXVI	255112	.	G	A	220	.	ANN=A|missense_variant|MODERATE|TGS1|YPL157W|transcript|YPL157W|protein_coding|1/1|c.299G>A|p.Arg100Lys|299/948|299/948|100/315||	GT:PL	1/1:247,39,0
chrXVI	338828	.	T	C	100	.	ANN=C|upstream_gene_variant|MODIFIER|PEX25|YPL112C|transcript|YPL112C|protein_coding||c.-208A>G|||||208|,C|downstream_gene_variant|MODIFIER|IMT2|tM_CAU_P|transcript|tM_CAU_P|tRNA||n.*20A>G|||||20|,C|intergenic_region|MODIFIER|PEX25-IMT2|YPL112C-tM_CAU_P|intergenic_region|YPL112C-tM_CAU_P|||n.338828T>C||||||	GT:PL	1/1:127,21,0
chrXVI	476833	.	T	C	199	.	ANN=C|synonymous_variant|LOW|ISM1|YPL040C|transcript|YPL040C|protein_coding|1/1|c.2169A>G|p.Gly723Gly|2169/3009|2169/3009|723/1002||	GT:PL	1/1:226,33,0
chrXVI	476836	.	T	C	115	.	ANN=C|synonymous_variant|LOW|ISM1|YPL040C|transcript|YPL040C|protein_coding|1/1|c.2166A>G|p.Val722Val|2166/3009|2166/3009|722/1002||	GT:PL	1/1:142,27,0
chrXVI	769314	.	G	A	82	.	ANN=A|upstream_gene_variant|MODIFIER|tK_UUU_P|tK_UUU_P|transcript|tK_UUU_P|tRNA||n.-12C>T|||||12|,A|downstream_gene_variant|MODIFIER|MRI1|YPR118W|transcript|YPR118W|protein_coding||c.*327G>A|||||327|,A|intergenic_region|MODIFIER|tK_UUU_P-CLB2|tK_UUU_P-YPR119W|intergenic_region|tK_UUU_P-YPR119W|||n.769314G>A||||||	GT:PL	0/1:115,0,255
chrXVI	769316	.	G	T	52	.	ANN=T|upstream_gene_variant|MODIFIER|tK_UUU_P|tK_UUU_P|transcript|tK_UUU_P|tRNA||n.-14C>A|||||14|,T|downstream_gene_variant|MODIFIER|MRI1|YPR118W|transcript|YPR118W|protein_coding||c.*329G>T|||||329|,T|intergenic_region|MODIFIER|tK_UUU_P-CLB2|tK_UUU_P-YPR119W|intergenic_region|tK_UUU_P-YPR119W|||n.769316G>T||||||	GT:PL	0/1:85,0,255
chrXVI	769317	.	C	T	92	.	ANN=T|upstream_gene_variant|MODIFIER|tK_UUU_P|tK_UUU_P|transcript|tK_UUU_P|tRNA||n.-15G>A|||||15|,T|downstream_gene_variant|MODIFIER|MRI1|YPR118W|transcript|YPR118W|protein_coding||c.*330C>T|||||330|,T|intergenic_region|MODIFIER|tK_UUU_P-CLB2|tK_UUU_P-YPR119W|intergenic_region|tK_UUU_P-YPR119W|||n.769317C>T||||||	GT:PL	0/1:125,0,255
chrXVI	769318	.	G	T	92	.	ANN=T|upstream_gene_variant|MODIFIER|tK_UUU_P|tK_UUU_P|transcript|tK_UUU_P|tRNA||n.-16C>A|||||16|,T|downstream_gene_variant|MODIFIER|MRI1|YPR118W|transcript|YPR118W|protein_coding||c.*331G>T|||||331|,T|intergenic_region|MODIFIER|tK_UUU_P-CLB2|tK_UUU_P-YPR119W|intergenic_region|tK_UUU_P-YPR119W|||n.769318G>T||||||	GT:PL	0/1:125,0,243
chrMito	125	.	T	C	84	.	ANN=C|intergenic_region|MODIFIER|tP_UGG_Q|tP_UGG_Q|intergenic_region|tP_UGG_Q|||n.125T>C||||||	GT:PL	1/1:111,42,0
chrMito	172	.	C	T	104	.	ANN=T|intergenic_region|MODIFIER|tP_UGG_Q|tP_UGG_Q|intergenic_region|tP_UGG_Q|||n.172C>T||||||	GT:PL	1/1:131,27,0
chrMito	1498	.	C	T	135	.	ANN=T|intergenic_region|MODIFIER|tP_UGG_Q-Q0010|tP_UGG_Q-Q0010|intergenic_region|tP_UGG_Q-Q0010|||n.1498C>T||||||	GT:PL	1/1:162,57,0
chrMito	1503	.	A	T	123	.	ANN=T|intergenic_region|MODIFIER|tP_UGG_Q-Q0010|tP_UGG_Q-Q0010|intergenic_region|tP_UGG_Q-Q0010|||n.1503A>T||||||	GT:PL	1/1:150,54,0
chrMito	1506	.	T	C	142	.	ANN=C|intergenic_region|MODIFIER|tP_UGG_Q-Q0010|tP_UGG_Q-Q0010|intergenic_region|tP_UGG_Q-Q0010|||n.1506T>C||||||	GT:PL	1/1:169,60,0
chrMito	6118	.	A	T	76	.	ANN=T|upstream_gene_variant|MODIFIER|15S_RRNA|15S_rRNA|transcript|15S_rRNA|rRNA||n.-428A>T|||||428|,T|intergenic_region|MODIFIER|Q0017-15S_RRNA|Q0017-15S_rRNA|intergenic_region|Q0017-15S_rRNA|||n.6118A>T||||||	GT:PL	1/1:103,60,0
chrMito	11386	.	A	G	75	.	ANN=G|upstream_gene_variant|MODIFIER|Q0032|Q0032|transcript|Q0032|protein_coding||c.-281A>G|||||281|WARNING_TRANSCRIPT_MULTIPLE_STOP_CODONS,G|intergenic_region|MODIFIER|tW_UCA_Q-Q0032|tW_UCA_Q-Q0032|intergenic_region|tW_UCA_Q-Q0032|||n.11386A>G||||||	GT:PL	1/1:102,24,0
chrMito	24614	.	A	G	204	.	ANN=G|synonymous_variant|LOW|AI5_BETA|Q0075|transcript|Q0075|protein_coding|1/2|c.459A>G|p.Glu153Glu|459/1063|459/1063|153/353||WARNING_TRANSCRIPT_MULTIPLE_STOP_CODONS,G|intron_variant|MODIFIER|COX1|Q0045|transcript|Q0045|protein_coding|6/7|c.1105-704A>G||||||WARNING_TRANSCRIPT_MULTIPLE_STOP_CODONS	GT:PL	1/1:231,185,0
chrMito	40123	.	G	A	120	.	ANN=A|missense_variant|MODERATE|BI3|Q0115|transcript|Q0115|protein_coding|3/3|c.1409G>A|p.Gly470Asp|1409/1551|1409/1551|470/516||WARNING_TRANSCRIPT_MULTIPLE_STOP_CODONS,A|intron_variant|MODIFIER|BI4|Q0120|transcript|Q0120|protein_coding|3/3|c.504-719G>A||||||WARNING_TRANSCRIPT_MULTIPLE_STOP_CODONS,A|intron_variant|MODIFIER|COB|Q0105|transcript|Q0105|protein_coding|3/5|c.504-719G>A||||||WARNING_TR…	GT:PL	1/1:147,24,0
chrMito	40387	.	G	A	70	.	ANN=A|downstream_gene_variant|MODIFIER|BI3|Q0115|transcript|Q0115|protein_coding||c.*122G>A|||||122|WARNING_TRANSCRIPT_MULTIPLE_STOP_CODONS,A|intron_variant|MODIFIER|BI4|Q0120|transcript|Q0120|protein_coding|3/3|c.504-455G>A||||||WARNING_TRANSCRIPT_MULTIPLE_STOP_CODONS,A|intron_variant|MODIFIER|COB|Q0105|transcript|Q0105|protein_coding|3/5|c.504-455G>A||||||WARNING_TRANSCRIPT_MULTIPLE_STOP_CODONS	GT:PL	1/1:97,42,0
chrMito	45381	.	T	A	38.7277	.	ANN=A|intergenic_region|MODIFIER|COB-OLI1|Q0105-Q0130|intergenic_region|Q0105-Q0130|||n.45381T>A||||||	GT:PL	1/1:66,15,0
chrMito	46017	.	C	T	48.6684	.	ANN=T|intergenic_region|MODIFIER|COB-OLI1|Q0105-Q0130|intergenic_region|Q0105-Q0130|||n.46017C>T||||||	GT:PL	1/1:76,9,0
chrMito	46234	.	A	T	168	.	ANN=T|upstream_gene_variant|MODIFIER|OLI1|Q0130|transcript|Q0130|protein_coding||c.-489A>T|||||489|,T|intergenic_region|MODIFIER|COB-OLI1|Q0105-Q0130|intergenic_region|Q0105-Q0130|||n.46234A>T||||||	GT:PL	1/1:195,39,0
chrMito	52761	.	C	T	53	.	ANN=T|intergenic_region|MODIFIER|Q0143-Q0144|Q0143-Q0144|intergenic_region|Q0143-Q0144|||n.52761C>T||||||	GT:PL	1/1:80,30,0
chrMito	63226	.	G	A	40.6164	.	ANN=A|intergenic_region|MODIFIER|21S_RRNA-tT_UGU_Q1|21S_rRNA-tT_UGU_Q1|intergenic_region|21S_rRNA-tT_UGU_Q1|||n.63226G>A||||||	GT:PL	1/1:68,12,0
chrMito	65171	.	A	G	206	.	ANN=G|intergenic_region|MODIFIER|tH_GUG_Q-Q0182|tH_GUG_Q-Q0182|intergenic_region|tH_GUG_Q-Q0182|||n.65171A>G||||||	GT:PL	1/1:233,126,0
chrMito	67420	.	A	T	54	.	ANN=T|upstream_gene_variant|MODIFIER|tG_UCC_Q|tG_UCC_Q|transcript|tG_UCC_Q|tRNA||n.-48A>T|||||48|,T|downstream_gene_variant|MODIFIER|tK_UUU_Q|tK_UUU_Q|transcript|tK_UUU_Q|tRNA||n.*286A>T|||||286|,T|downstream_gene_variant|MODIFIER|tR_UCU_Q1|tR_UCU_Q1|transcript|tR_UCU_Q1|tRNA||n.*39A>T|||||39|,T|intergenic_region|MODIFIER|tR_UCU_Q1-tG_UCC_Q|tR_UCU_Q1-tG_UCC_Q|intergenic_region|tR_UCU_Q1-tG_UCC_Q|…	GT:PL	1/1:81,12,0
chrMito	67421	.	A	T	49.6162	.	ANN=T|upstream_gene_variant|MODIFIER|tG_UCC_Q|tG_UCC_Q|transcript|tG_UCC_Q|tRNA||n.-47A>T|||||47|,T|downstream_gene_variant|MODIFIER|tK_UUU_Q|tK_UUU_Q|transcript|tK_UUU_Q|tRNA||n.*287A>T|||||287|,T|downstream_gene_variant|MODIFIER|tR_UCU_Q1|tR_UCU_Q1|transcript|tR_UCU_Q1|tRNA||n.*40A>T|||||40|,T|intergenic_region|MODIFIER|tR_UCU_Q1-tG_UCC_Q|tR_UCU_Q1-tG_UCC_Q|intergenic_region|tR_UCU_Q1-tG_UCC_Q|…	GT:PL	1/1:77,12,0
chrMito	70745	.	G	A	50	.	ANN=A|upstream_gene_variant|MODIFIER|tY_GUA_Q|tY_GUA_Q|transcript|tY_GUA_Q|tRNA||n.-79G>A|||||79|,A|intergenic_region|MODIFIER|tI_GAU_Q-tY_GUA_Q|tI_GAU_Q-tY_GUA_Q|intergenic_region|tI_GAU_Q-tY_GUA_Q|||n.70745G>A||||||	GT:PL	1/1:78,9,0
chrMito	74716	.	T	A	32.2724	.	ANN=A|missense_variant|MODERATE|Q0255|Q0255|transcript|Q0255|protein_coding|1/3|c.222T>A|p.Asn74Lys|222/1419|222/1419|74/472||WARNING_TRANSCRIPT_MULTIPLE_STOP_CODONS,A|downstream_gene_variant|MODIFIER|COX2|Q0250|transcript|Q0250|protein_coding||c.*203T>A|||||203|WARNING_TRANSCRIPT_MULTIPLE_STOP_CODONS	GT:PL	1/1:59,5,0
chrMito	77582	.	A	T	116	.	ANN=T|downstream_gene_variant|MODIFIER|tF_GAA_Q|tF_GAA_Q|transcript|tF_GAA_Q|tRNA||n.*77A>T|||||77|,T|intergenic_region|MODIFIER|tF_GAA_Q-tT_XXX_Q2|tF_GAA_Q-tT_XXX_Q2|intergenic_region|tF_GAA_Q-tT_XXX_Q2|||n.77582A>T||||||	GT:PL	1/1:143,36,0
chrMito	80001	.	C	A	158	.	ANN=A|synonymous_variant|LOW|COX3|Q0275|transcript|Q0275|protein_coding|1/1|c.789C>A|p.Val263Val|789/810|789/810|263/269||WARNING_TRANSCRIPT_MULTIPLE_STOP_CODONS	GT:PL	1/1:185,102,0
chrMito	80004	.	C	T	169	.	ANN=T|synonymous_variant|LOW|COX3|Q0275|transcript|Q0275|protein_coding|1/1|c.792C>T|p.Phe264Phe|792/810|792/810|264/269||WARNING_TRANSCRIPT_MULTIPLE_STOP_CODONS	GT:PL	1/1:196,102,0
chrMito	80007	.	C	T	134	.	ANN=T|synonymous_variant|LOW|COX3|Q0275|transcript|Q0275|protein_coding|1/1|c.795C>T|p.Tyr265Tyr|795/810|795/810|265/269||WARNING_TRANSCRIPT_MULTIPLE_STOP_CODONS	GT:PL	1/1:161,108,0
chrMito	80174	.	A	T	85	.	ANN=T|downstream_gene_variant|MODIFIER|COX3|Q0275|transcript|Q0275|protein_coding||c.*152A>T|||||152|WARNING_TRANSCRIPT_MULTIPLE_STOP_CODONS,T|intergenic_region|MODIFIER|COX3-tM_CAU_Q2|Q0275-tM_CAU_Q2|intergenic_region|Q0275-tM_CAU_Q2|||n.80174A>T||||||	GT:PL	1/1:112,45,0
chrMito	81991	.	A	G	101	.	ANN=G|intergenic_region|MODIFIER|COX3-tM_CAU_Q2|Q0275-tM_CAU_Q2|intergenic_region|Q0275-tM_CAU_Q2|||n.81991A>G||||||	GT:PL	1/1:128,48,0
chrMito	82041	.	A	T	93	.	ANN=T|intergenic_region|MODIFIER|COX3-tM_CAU_Q2|Q0275-tM_CAU_Q2|intergenic_region|Q0275-tM_CAU_Q2|||n.82041A>T||||||	GT:PL	1/1:120,48,0
chrMito	83456	.	A	T	99	.	ANN=T|intergenic_region|MODIFIER|COX3-tM_CAU_Q2|Q0275-tM_CAU_Q2|intergenic_region|Q0275-tM_CAU_Q2|||n.83456A>T||||||	GT:PL	1/1:126,25,0

## Sheet: wt_only
CHROM	POS	ID	REF	ALT	QUAL	FILTER	INFO	FORMAL	1B-D1606
chrI	2706	.	A	G	47.9982	.	ANN=G|stop_lost&splice_region_variant|HIGH|YAL067W-A|YAL067W-A|transcript|YAL067W-A|protein_coding|1/1|c.227A>G|p.Ter76Trpext*?|227/228|227/228|76/75||	GT:PL	1/1:75,18,0
chrI	4993	.	C	T	199	.	ANN=T|intergenic_region|MODIFIER|YAL067W-A-SEO1|YAL067W-A-YAL067C|intergenic_region|YAL067W-A-YAL067C|||n.4993C>T||||||	GT:PL	1/1:226,87,0
chrI	5020	.	C	T	151	.	ANN=T|intergenic_region|MODIFIER|YAL067W-A-SEO1|YAL067W-A-YAL067C|intergenic_region|YAL067W-A-YAL067C|||n.5020C>T||||||	GT:PL	1/1:178,57,0
chrI	6093	.	C	T	55	.	ANN=T|intergenic_region|MODIFIER|YAL067W-A-SEO1|YAL067W-A-YAL067C|intergenic_region|YAL067W-A-YAL067C|||n.6093C>T||||||	GT:PL	0/1:89,0,19
chrI	10025	.	G	A	182	.	ANN=A|upstream_gene_variant|MODIFIER|YAL066W|YAL066W|transcript|YAL066W|protein_coding||c.-66G>A|||||66|,A|intergenic_region|MODIFIER|SEO1-YAL066W|YAL067C-YAL066W|intergenic_region|YAL067C-YAL066W|||n.10025G>A||||||	GT:PL	1/1:209,54,0
chrI	11835	.	A	G	54	.	ANN=G|synonymous_variant|LOW|YAL065C|YAL065C|transcript|YAL065C|protein_coding|1/1|c.117T>C|p.His39His|117/387|117/387|39/128||,G|upstream_gene_variant|MODIFIER|YAL064W-B|YAL064W-B|transcript|YAL064W-B|protein_coding||c.-211A>G|||||211|	GT:PL	1/1:81,24,0
chrI	12566	.	C	T	37.0648	.	ANN=T|downstream_gene_variant|MODIFIER|YAL064W-B|YAL064W-B|transcript|YAL064W-B|protein_coding||c.*140C>T|||||140|,T|intergenic_region|MODIFIER|YAL064W-B-TDA8|YAL064W-B-YAL064C-A|intergenic_region|YAL064W-B-YAL064C-A|||n.12566C>T||||||	GT:PL	1/1:64,27,0
chrI	12577	.	G	A	36.9929	.	ANN=A|downstream_gene_variant|MODIFIER|YAL064W-B|YAL064W-B|transcript|YAL064W-B|protein_coding||c.*151G>A|||||151|,A|intergenic_region|MODIFIER|YAL064W-B-TDA8|YAL064W-B-YAL064C-A|intergenic_region|YAL064W-B-YAL064C-A|||n.12577G>A||||||	GT:PL	1/1:64,27,0
chrI	12594	.	A	T	36.728	.	ANN=T|downstream_gene_variant|MODIFIER|YAL064W-B|YAL064W-B|transcript|YAL064W-B|protein_coding||c.*168A>T|||||168|,T|intergenic_region|MODIFIER|YAL064W-B-TDA8|YAL064W-B-YAL064C-A|intergenic_region|YAL064W-B-YAL064C-A|||n.12594A>T||||||	GT:PL	1/1:64,15,0
chrI	12600	.	A	T	32.6183	.	ANN=T|downstream_gene_variant|MODIFIER|YAL064W-B|YAL064W-B|transcript|YAL064W-B|protein_coding||c.*174A>T|||||174|,T|intergenic_region|MODIFIER|YAL064W-B-TDA8|YAL064W-B-YAL064C-A|intergenic_region|YAL064W-B-YAL064C-A|||n.12600A>T||||||	GT:PL	1/1:60,12,0
chrI	27114	.	A	G	71	.	ANN=G|synonymous_variant|LOW|FLO9|YAL063C|transcript|YAL063C|protein_coding|1/1|c.855T>C|p.Gly285Gly|855/3969|855/3969|285/1322||	GT:PL	1/1:98,48,0
chrI	27117	.	G	A	71	.	ANN=A|synonymous_variant|LOW|FLO9|YAL063C|transcript|YAL063C|protein_coding|1/1|c.852C>T|p.Thr284Thr|852/3969|852/3969|284/1322||	GT:PL	1/1:98,48,0
chrI	27126	.	T	C	76	.	ANN=C|synonymous_variant|LOW|FLO9|YAL063C|transcript|YAL063C|protein_coding|1/1|c.843A>G|p.Glu281Glu|843/3969|843/3969|281/1322||	GT:PL	1/1:103,51,0
chrI	27129	.	C	G	72	.	ANN=G|synonymous_variant|LOW|FLO9|YAL063C|transcript|YAL063C|protein_coding|1/1|c.840G>C|p.Thr280Thr|840/3969|840/3969|280/1322||	GT:PL	1/1:99,51,0
chrI	27356	.	T	C	128	.	ANN=C|missense_variant|MODERATE|FLO9|YAL063C|transcript|YAL063C|protein_coding|1/1|c.613A>G|p.Thr205Ala|613/3969|613/3969|205/1322||	GT:PL	1/1:155,54,0
chrI	27357	.	A	G	128	.	ANN=G|synonymous_variant|LOW|FLO9|YAL063C|transcript|YAL063C|protein_coding|1/1|c.612T>C|p.Ile204Ile|612/3969|612/3969|204/1322||	GT:PL	1/1:155,54,0
chrI	27363	.	A	G	131	.	ANN=G|synonymous_variant|LOW|FLO9|YAL063C|transcript|YAL063C|protein_coding|1/1|c.606T>C|p.Asp202Asp|606/3969|606/3969|202/1322||	GT:PL	1/1:158,54,0
chrI	27370	.	G	A	128	.	ANN=A|missense_variant|MODERATE|FLO9|YAL063C|transcript|YAL063C|protein_coding|1/1|c.599C>T|p.Pro200Leu|599/3969|599/3969|200/1322||	GT:PL	1/1:155,51,0
chrI	27380	.	T	G	116	.	ANN=G|missense_variant|MODERATE|FLO9|YAL063C|transcript|YAL063C|protein_coding|1/1|c.589A>C|p.Asn197His|589/3969|589/3969|197/1322||	GT:PL	1/1:143,45,0
chrI	29646	.	G	A	158	.	ANN=A|intergenic_region|MODIFIER|FLO9-GDH3|YAL063C-YAL062W|intergenic_region|YAL063C-YAL062W|||n.29646G>A||||||	GT:PL	1/1:185,57,0
chrI	29970	.	C	T	147	.	ANN=T|intergenic_region|MODIFIER|FLO9-GDH3|YAL063C-YAL062W|intergenic_region|YAL063C-YAL062W|||n.29970C>T||||||	GT:PL	1/1:174,96,0
chrI	29983	.	G	T	40.0641	.	ANN=T|intergenic_region|MODIFIER|FLO9-GDH3|YAL063C-YAL062W|intergenic_region|YAL063C-YAL062W|||n.29983G>T||||||	GT:PL	1/1:67,30,0
chrI	29984	.	T	G	50	.	ANN=G|intergenic_region|MODIFIER|FLO9-GDH3|YAL063C-YAL062W|intergenic_region|YAL063C-YAL062W|||n.29984T>G||||||	GT:PL	1/1:77,33,0
chrI	30388	.	G	A	119	.	ANN=A|intergenic_region|MODIFIER|FLO9-GDH3|YAL063C-YAL062W|intergenic_region|YAL063C-YAL062W|||n.30388G>A||||||	GT:PL	1/1:146,87,0
chrI	30427	.	G	C	107	.	ANN=C|intergenic_region|MODIFIER|FLO9-GDH3|YAL063C-YAL062W|intergenic_region|YAL063C-YAL062W|||n.30427G>C||||||	GT:PL	1/1:134,102,0
chrI	30435	.	G	A	106	.	ANN=A|intergenic_region|MODIFIER|FLO9-GDH3|YAL063C-YAL062W|intergenic_region|YAL063C-YAL062W|||n.30435G>A||||||	GT:PL	1/1:133,99,0
chrI	30468	.	G	C	94	.	ANN=C|intergenic_region|MODIFIER|FLO9-GDH3|YAL063C-YAL062W|intergenic_region|YAL063C-YAL062W|||n.30468G>C||||||	GT:PL	1/1:121,96,0
chrI	30478	.	C	T	103	.	ANN=T|intergenic_region|MODIFIER|FLO9-GDH3|YAL063C-YAL062W|intergenic_region|YAL063C-YAL062W|||n.30478C>T||||||	GT:PL	1/1:130,99,0
chrI	119605	.	C	T	192	.	ANN=T|upstream_gene_variant|MODIFIER|YAL018C|YAL018C|transcript|YAL018C|protein_coding||c.-64G>A|||||64|,T|intergenic_region|MODIFIER|YAL018C-PSK1|YAL018C-YAL017W|intergenic_region|YAL018C-YAL017W|||n.119605C>T||||||	GT:PL	1/1:219,66,0
chrI	124567	.	T	G	228	.	ANN=G|upstream_gene_variant|MODIFIER|YAL016C-B|YAL016C-B|transcript|YAL016C-B|protein_coding||c.-75A>C|||||75|,G|upstream_gene_variant|MODIFIER|TPD3|YAL016W|transcript|YAL016W|protein_coding||c.-312T>G|||||312|,G|downstream_gene_variant|MODIFIER|PSK1|YAL017W|transcript|YAL017W|protein_coding||c.*272T>G|||||272|,G|downstream_gene_variant|MODIFIER|YAL016C-A|YAL016C-A|transcript|YAL016C-A|protein_co…	GT:PL	1/1:255,93,0
chrI	126897	.	C	T	60	.	ANN=T|downstream_gene_variant|MODIFIER|TPD3|YAL016W|transcript|YAL016W|protein_coding||c.*111C>T|||||111|,T|downstream_gene_variant|MODIFIER|NTG1|YAL015C|transcript|YAL015C|protein_coding||c.*6G>A|||||6|,T|intergenic_region|MODIFIER|TPD3-NTG1|YAL016W-YAL015C|intergenic_region|YAL016W-YAL015C|||n.126897C>T||||||	GT:PL	1/1:87,24,0
chrI	156383	.	T	G	228	.	ANN=G|downstream_gene_variant|MODIFIER|SWD1|YAR003W|transcript|YAR003W|protein_coding||c.*98T>G|||||98|,G|downstream_gene_variant|MODIFIER|RFA1|YAR007C|transcript|YAR007C|protein_coding||c.*371A>C|||||371|,G|intergenic_region|MODIFIER|SWD1-RFA1|YAR003W-YAR007C|intergenic_region|YAR003W-YAR007C|||n.156383T>G||||||	GT:PL	1/1:255,105,0
chrI	176721	.	G	A	228	.	ANN=A|downstream_gene_variant|MODIFIER|PAU7|YAR020C|transcript|YAR020C|protein_coding||c.*135C>T|||||135|,A|intergenic_region|MODIFIER|YAR019W-A-PAU7|YAR019W-A-YAR020C|intergenic_region|YAR019W-A-YAR020C|||n.176721G>A||||||	GT:PL	1/1:255,93,0
chrI	176847	.	G	A	109	.	ANN=A|downstream_gene_variant|MODIFIER|PAU7|YAR020C|transcript|YAR020C|protein_coding||c.*9C>T|||||9|,A|intergenic_region|MODIFIER|YAR019W-A-PAU7|YAR019W-A-YAR020C|intergenic_region|YAR019W-A-YAR020C|||n.176847G>A||||||	GT:PL	1/1:136,105,0
chrI	176858	.	A	G	125	.	ANN=G|stop_lost&splice_region_variant|HIGH|PAU7|YAR020C|transcript|YAR020C|protein_coding|1/1|c.166T>C|p.Ter56Glnext*?|166/168|166/168|56/55||	GT:PL	1/1:152,114,0
chrI	180103	.	T	C	104	.	ANN=C|upstream_gene_variant|MODIFIER|YAR023C|YAR023C|transcript|YAR023C|protein_coding||c.-283A>G|||||283|,C|intergenic_region|MODIFIER|YAR023C-SUP56|YAR023C-tL_CAA_A|intergenic_region|YAR023C-tL_CAA_A|||n.180103T>C||||||	GT:PL	1/1:131,87,0
chrI	180818	.	C	A	85	.	ANN=A|upstream_gene_variant|MODIFIER|SUP56|tL_CAA_A|transcript|tL_CAA_A|tRNA||n.-323C>A|||||323|,A|intergenic_region|MODIFIER|YAR023C-SUP56|YAR023C-tL_CAA_A|intergenic_region|YAR023C-tL_CAA_A|||n.180818C>A||||||	GT:PL	1/1:112,90,0
chrI	180898	.	A	C	128	.	ANN=C|upstream_gene_variant|MODIFIER|SUP56|tL_CAA_A|transcript|tL_CAA_A|tRNA||n.-243A>C|||||243|,C|intergenic_region|MODIFIER|YAR023C-SUP56|YAR023C-tL_CAA_A|intergenic_region|YAR023C-tL_CAA_A|||n.180898A>C||||||	GT:PL	1/1:155,102,0
chrI	180907	.	C	T	135	.	ANN=T|upstream_gene_variant|MODIFIER|SUP56|tL_CAA_A|transcript|tL_CAA_A|tRNA||n.-234C>T|||||234|,T|intergenic_region|MODIFIER|YAR023C-SUP56|YAR023C-tL_CAA_A|intergenic_region|YAR023C-tL_CAA_A|||n.180907C>T||||||	GT:PL	1/1:162,108,0
chrI	180913	.	T	C	134	.	ANN=C|upstream_gene_variant|MODIFIER|SUP56|tL_CAA_A|transcript|tL_CAA_A|tRNA||n.-228T>C|||||228|,C|intergenic_region|MODIFIER|YAR023C-SUP56|YAR023C-tL_CAA_A|intergenic_region|YAR023C-tL_CAA_A|||n.180913T>C||||||	GT:PL	1/1:161,111,0
chrI	180922	.	G	T	134	.	ANN=T|upstream_gene_variant|MODIFIER|SUP56|tL_CAA_A|transcript|tL_CAA_A|tRNA||n.-219G>T|||||219|,T|intergenic_region|MODIFIER|YAR023C-SUP56|YAR023C-tL_CAA_A|intergenic_region|YAR023C-tL_CAA_A|||n.180922G>T||||||	GT:PL	1/1:161,111,0
chrI	182616	.	T	C	63	.	ANN=C|upstream_gene_variant|MODIFIER|tS_AGA_A|tS_AGA_A|transcript|tS_AGA_A|tRNA||n.-13A>G|||||13|,C|intergenic_region|MODIFIER|tS_AGA_A-UIP3|tS_AGA_A-YAR027W|intergenic_region|tS_AGA_A-YAR027W|||n.182616T>C||||||	GT:PL	1/1:90,15,0
chrI	183650	.	G	A	40.0325	.	ANN=A|upstream_gene_variant|MODIFIER|UIP3|YAR027W|transcript|YAR027W|protein_coding||c.-120G>A|||||120|,A|intergenic_region|MODIFIER|tS_AGA_A-UIP3|tS_AGA_A-YAR027W|intergenic_region|tS_AGA_A-YAR027W|||n.183650G>A||||||	GT:PL	1/1:67,24,0
chrI	185749	.	T	G	228	.	ANN=G|downstream_gene_variant|MODIFIER|YAR028W|YAR028W|transcript|YAR028W|protein_coding||c.*153T>G|||||153|,G|intergenic_region|MODIFIER|YAR028W-YAR029W|YAR028W-YAR029W|intergenic_region|YAR028W-YAR029W|||n.185749T>G||||||	GT:PL	1/1:255,37,0
chrI	185941	.	G	A	228	.	ANN=A|upstream_gene_variant|MODIFIER|YAR029W|YAR029W|transcript|YAR029W|protein_coding||c.-380G>A|||||380|,A|downstream_gene_variant|MODIFIER|YAR028W|YAR028W|transcript|YAR028W|protein_coding||c.*345G>A|||||345|,A|intergenic_region|MODIFIER|YAR028W-YAR029W|YAR028W-YAR029W|intergenic_region|YAR028W-YAR029W|||n.185941G>A||||||	GT:PL	1/1:255,132,0
chrI	187680	.	T	C	35.8888	.	ANN=C|missense_variant|MODERATE|PRM9|YAR031W|transcript|YAR031W|protein_coding|1/1|c.845T>C|p.Phe282Ser|845/897|845/897|282/298||,C|upstream_gene_variant|MODIFIER|MST28|YAR033W|transcript|YAR033W|protein_coding||c.-427T>C|||||427|	GT:PL	1/1:63,21,0
chrI	187681	.	T	C	44.9473	.	ANN=C|synonymous_variant|LOW|PRM9|YAR031W|transcript|YAR031W|protein_coding|1/1|c.846T>C|p.Phe282Phe|846/897|846/897|282/298||,C|upstream_gene_variant|MODIFIER|MST28|YAR033W|transcript|YAR033W|protein_coding||c.-426T>C|||||426|	GT:PL	1/1:72,21,0
chrI	187685	.	A	G	51	.	ANN=G|missense_variant|MODERATE|PRM9|YAR031W|transcript|YAR031W|protein_coding|1/1|c.850A>G|p.Lys284Glu|850/897|850/897|284/298||,G|upstream_gene_variant|MODIFIER|MST28|YAR033W|transcript|YAR033W|protein_coding||c.-422A>G|||||422|	GT:PL	1/1:78,18,0
chrI	187687	.	G	C	53	.	ANN=C|missense_variant|MODERATE|PRM9|YAR031W|transcript|YAR031W|protein_coding|1/1|c.852G>C|p.Lys284Asn|852/897|852/897|284/298||,C|upstream_gene_variant|MODIFIER|MST28|YAR033W|transcript|YAR033W|protein_coding||c.-420G>C|||||420|	GT:PL	1/1:80,21,0
chrI	187705	.	G	A	151	.	ANN=A|synonymous_variant|LOW|PRM9|YAR031W|transcript|YAR031W|protein_coding|1/1|c.870G>A|p.Glu290Glu|870/897|870/897|290/298||,A|upstream_gene_variant|MODIFIER|MST28|YAR033W|transcript|YAR033W|protein_coding||c.-402G>A|||||402|	GT:PL	1/1:178,42,0
chrI	192531	.	C	T	146	.	ANN=T|upstream_gene_variant|MODIFIER|YAR035C-A|YAR035C-A|transcript|YAR035C-A|protein_coding||c.-114G>A|||||114|,T|upstream_gene_variant|MODIFIER|SWH1|YAR042W|transcript|YAR042W|protein_coding||c.-88C>T|||||88|,T|downstream_gene_variant|MODIFIER|YAT1|YAR035W|transcript|YAR035W|protein_coding||c.*275C>T|||||275|,T|intergenic_region|MODIFIER|YAR035C-A-SWH1|YAR035C-A-YAR042W|intergenic_region|YAR035…	GT:PL	1/1:173,48,0
chrI	196910	.	A	T	36.6692	.	ANN=T|intergenic_region|MODIFIER|SWH1-YAR047C|YAR042W-YAR047C|intergenic_region|YAR042W-YAR047C|||n.196910A>T||||||	GT:PL	1/1:64,9,0
chrI	197758	.	A	G	120	.	ANN=G|intergenic_region|MODIFIER|SWH1-YAR047C|YAR042W-YAR047C|intergenic_region|YAR042W-YAR047C|||n.197758A>G||||||	GT:PL	1/1:147,108,0
chrI	197760	.	G	C	121	.	ANN=C|intergenic_region|MODIFIER|SWH1-YAR047C|YAR042W-YAR047C|intergenic_region|YAR042W-YAR047C|||n.197760G>C||||||	GT:PL	1/1:148,105,0
chrI	197765	.	C	G	129	.	ANN=G|intergenic_region|MODIFIER|SWH1-YAR047C|YAR042W-YAR047C|intergenic_region|YAR042W-YAR047C|||n.197765C>G||||||	GT:PL	1/1:156,102,0
chrI	197770	.	A	G	128	.	ANN=G|intergenic_region|MODIFIER|SWH1-YAR047C|YAR042W-YAR047C|intergenic_region|YAR042W-YAR047C|||n.197770A>G||||||	GT:PL	1/1:155,99,0
chrI	197772	.	A	G	117	.	ANN=G|intergenic_region|MODIFIER|SWH1-YAR047C|YAR042W-YAR047C|intergenic_region|YAR042W-YAR047C|||n.197772A>G||||||	GT:PL	1/1:144,96,0
chrI	197783	.	G	A	126	.	ANN=A|intergenic_region|MODIFIER|SWH1-YAR047C|YAR042W-YAR047C|intergenic_region|YAR042W-YAR047C|||n.197783G>A||||||	GT:PL	1/1:153,108,0
chrI	197791	.	A	G	120	.	ANN=G|intergenic_region|MODIFIER|SWH1-YAR047C|YAR042W-YAR047C|intergenic_region|YAR042W-YAR047C|||n.197791A>G||||||	GT:PL	1/1:147,108,0
chrI	197811	.	G	A	133	.	ANN=A|intergenic_region|MODIFIER|SWH1-YAR047C|YAR042W-YAR047C|intergenic_region|YAR042W-YAR047C|||n.197811G>A||||||	GT:PL	1/1:160,114,0
chrI	197813	.	T	C	132	.	ANN=C|intergenic_region|MODIFIER|SWH1-YAR047C|YAR042W-YAR047C|intergenic_region|YAR042W-YAR047C|||n.197813T>C||||||	GT:PL	1/1:159,114,0
chrI	197819	.	A	G	122	.	ANN=G|intergenic_region|MODIFIER|SWH1-YAR047C|YAR042W-YAR047C|intergenic_region|YAR042W-YAR047C|||n.197819A>G||||||	GT:PL	1/1:149,102,0
chrI	197825	.	G	A	133	.	ANN=A|intergenic_region|MODIFIER|SWH1-YAR047C|YAR042W-YAR047C|intergenic_region|YAR042W-YAR047C|||n.197825G>A||||||	GT:PL	1/1:160,114,0
chrI	202724	.	A	G	81	.	ANN=G|intergenic_region|MODIFIER|YAR047C-FLO1|YAR047C-YAR050W|intergenic_region|YAR047C-YAR050W|||n.202724A>G||||||	GT:PL	1/1:108,54,0
chrI	202727	.	T	C	112	.	ANN=C|intergenic_region|MODIFIER|YAR047C-FLO1|YAR047C-YAR050W|intergenic_region|YAR047C-YAR050W|||n.202727T>C||||||	GT:PL	1/1:139,63,0
chrI	202732	.	G	A	145	.	ANN=A|intergenic_region|MODIFIER|YAR047C-FLO1|YAR047C-YAR050W|intergenic_region|YAR047C-YAR050W|||n.202732G>A||||||	GT:PL	1/1:172,69,0
chrI	202763	.	C	G	183	.	ANN=G|intergenic_region|MODIFIER|YAR047C-FLO1|YAR047C-YAR050W|intergenic_region|YAR047C-YAR050W|||n.202763C>G||||||	GT:PL	1/1:210,81,0
chrI	203639	.	C	T	114	.	ANN=T|synonymous_variant|LOW|FLO1|YAR050W|transcript|YAR050W|protein_coding|1/1|c.237C>T|p.Ile79Ile|237/4614|237/4614|79/1537||	GT:PL	1/1:141,63,0
chrI	203677	.	G	A	107	.	ANN=A|missense_variant|MODERATE|FLO1|YAR050W|transcript|YAR050W|protein_coding|1/1|c.275G>A|p.Gly92Asp|275/4614|275/4614|92/1537||	GT:PL	1/1:134,66,0
chrII	6440	.	G	C	98	.	ANN=C|downstream_gene_variant|MODIFIER|YBL109W|YBL109W|transcript|YBL109W|protein_coding||c.*315G>C|||||315|,C|intergenic_region|MODIFIER|YBL109W-PAU9|YBL109W-YBL108C-A|intergenic_region|YBL109W-YBL108C-A|||n.6440G>C||||||	GT:PL	1/1:125,67,0
chrII	58900	.	A	G	228	.	ANN=G|synonymous_variant|LOW|TEL1|YBL088C|transcript|YBL088C|protein_coding|1/1|c.483T>C|p.Asp161Asp|483/8364|483/8364|161/2787||	GT:PL	1/1:255,87,0
chrII	191087	.	A	G	119	.	ANN=G|missense_variant|MODERATE|PEP1|YBL017C|transcript|YBL017C|protein_coding|1/1|c.497T>C|p.Phe166Ser|497/4740|497/4740|166/1579||	GT:PL	1/1:146,53,0
chrII	191088	.	A	G	131	.	ANN=G|missense_variant|MODERATE|PEP1|YBL017C|transcript|YBL017C|protein_coding|1/1|c.496T>C|p.Phe166Leu|496/4740|496/4740|166/1579||	GT:PL	1/1:158,96,0
chrII	191090	.	T	G	125	.	ANN=G|missense_variant|MODERATE|PEP1|YBL017C|transcript|YBL017C|protein_coding|1/1|c.494A>C|p.Gln165Pro|494/4740|494/4740|165/1579||	GT:PL	1/1:152,50,0
chrII	191091	.	G	C	124	.	ANN=C|missense_variant|MODERATE|PEP1|YBL017C|transcript|YBL017C|protein_coding|1/1|c.493C>G|p.Gln165Glu|493/4740|493/4740|165/1579||	GT:PL	1/1:151,50,0
chrII	191281	.	A	G	129	.	ANN=G|synonymous_variant|LOW|PEP1|YBL017C|transcript|YBL017C|protein_coding|1/1|c.303T>C|p.Tyr101Tyr|303/4740|303/4740|101/1579||	GT:PL	1/1:156,104,0
chrII	191288	.	T	C	134	.	ANN=C|missense_variant|MODERATE|PEP1|YBL017C|transcript|YBL017C|protein_coding|1/1|c.296A>G|p.Tyr99Cys|296/4740|296/4740|99/1579||	GT:PL	1/1:161,114,0
chrII	191289	.	A	G	134	.	ANN=G|missense_variant|MODERATE|PEP1|YBL017C|transcript|YBL017C|protein_coding|1/1|c.295T>C|p.Tyr99His|295/4740|295/4740|99/1579||	GT:PL	1/1:161,114,0
chrII	197588	.	C	G	129	.	ANN=G|downstream_gene_variant|MODIFIER|tI_AAU_B|tI_AAU_B|transcript|tI_AAU_B|tRNA||n.*21C>G|||||21|,G|downstream_gene_variant|MODIFIER|tG_GCC_B|tG_GCC_B|transcript|tG_GCC_B|tRNA||n.*41G>C|||||41|,G|intergenic_region|MODIFIER|tI_AAU_B-tG_GCC_B|tI_AAU_B-tG_GCC_B|intergenic_region|tI_AAU_B-tG_GCC_B|||n.197588C>G||||||	GT:PL	1/1:156,93,0
chrII	198093	.	A	G	215	.	ANN=G|upstream_gene_variant|MODIFIER|tG_GCC_B|tG_GCC_B|transcript|tG_GCC_B|tRNA||n.-394T>C|||||394|,G|intergenic_region|MODIFIER|tG_GCC_B-RRN6|tG_GCC_B-YBL014C|intergenic_region|tG_GCC_B-YBL014C|||n.198093A>G||||||	GT:PL	1/1:242,96,0
chrII	274206	.	T	G	80	.	ANN=G|downstream_gene_variant|MODIFIER|GAL7|YBR018C|transcript|YBR018C|protein_coding||c.*221A>C|||||221|,G|intergenic_region|MODIFIER|KAP104-GAL7|YBR017C-YBR018C|intergenic_region|YBR017C-YBR018C|||n.274206T>G||||||	GT:PL	1/1:107,24,0
chrII	274209	.	C	T	82	.	ANN=T|downstream_gene_variant|MODIFIER|GAL7|YBR018C|transcript|YBR018C|protein_coding||c.*218G>A|||||218|,T|intergenic_region|MODIFIER|KAP104-GAL7|YBR017C-YBR018C|intergenic_region|YBR017C-YBR018C|||n.274209C>T||||||	GT:PL	1/1:109,24,0
chrII	274212	.	A	C	86	.	ANN=C|downstream_gene_variant|MODIFIER|GAL7|YBR018C|transcript|YBR018C|protein_coding||c.*215T>G|||||215|,C|intergenic_region|MODIFIER|KAP104-GAL7|YBR017C-YBR018C|intergenic_region|YBR017C-YBR018C|||n.274212A>C||||||	GT:PL	1/1:113,24,0
chrII	274298	.	T	A	86	.	ANN=A|downstream_gene_variant|MODIFIER|GAL7|YBR018C|transcript|YBR018C|protein_coding||c.*129A>T|||||129|,A|intergenic_region|MODIFIER|KAP104-GAL7|YBR017C-YBR018C|intergenic_region|YBR017C-YBR018C|||n.274298T>A||||||	GT:PL	1/1:113,30,0
chrII	274303	.	T	A	71	.	ANN=A|downstream_gene_variant|MODIFIER|GAL7|YBR018C|transcript|YBR018C|protein_coding||c.*124A>T|||||124|,A|intergenic_region|MODIFIER|KAP104-GAL7|YBR017C-YBR018C|intergenic_region|YBR017C-YBR018C|||n.274303T>A||||||	GT:PL	1/1:98,27,0
chrII	320188	.	T	C	228	.	ANN=C|synonymous_variant|LOW|FAT1|YBR041W|transcript|YBR041W|protein_coding|1/1|c.1923T>C|p.Thr641Thr|1923/2010|1923/2010|641/669||,C|downstream_gene_variant|MODIFIER|CST26|YBR042C|transcript|YBR042C|protein_coding||c.*228A>G|||||228|	GT:PL	1/1:255,111,0
chrII	415726	.	A	C	46.0861	.	ANN=C|upstream_gene_variant|MODIFIER|RPL19A|YBR084C-A|transcript|YBR084C-A|protein_coding||c.-465T>G|||||465|WARNING_TRANSCRIPT_MULTIPLE_STOP_CODONS,C|upstream_gene_variant|MODIFIER|AAC3|YBR085W|transcript|YBR085W|protein_coding||c.-257A>C|||||257|,C|intergenic_region|MODIFIER|RPL19A-AAC3|YBR084C-A-YBR085W|intergenic_region|YBR084C-A-YBR085W|||n.415726A>C||||||	GT:PL	1/1:73,12,0
chrII	418007	.	G	A	117	.	ANN=A|intergenic_region|MODIFIER|AAC3-YBR085C-A|YBR085W-YBR085C-A|intergenic_region|YBR085W-YBR085C-A|||n.418007G>A||||||	GT:PL	1/1:144,57,0
chrII	420402	.	A	G	209	.	ANN=G|synonymous_variant|LOW|IST2|YBR086C|transcript|YBR086C|protein_coding|1/1|c.2640T>C|p.Ser880Ser|2640/2841|2640/2841|880/946||	GT:PL	1/1:236,118,0
chrII	420411	.	C	T	190	.	ANN=T|synonymous_variant|LOW|IST2|YBR086C|transcript|YBR086C|protein_coding|1/1|c.2631G>A|p.Ala877Ala|2631/2841|2631/2841|877/946||	GT:PL	1/1:217,98,0
chrII	451866	.	G	A	31.9064	.	ANN=A|missense_variant|MODERATE|VID24|YBR105C|transcript|YBR105C|protein_coding|1/1|c.104C>T|p.Pro35Leu|104/1089|104/1089|35/362||	GT:PL	0/1:65,0,115
chrII	462765	.	T	C	163	.	ANN=C|downstream_gene_variant|MODIFIER|SUS1|YBR111W-A|transcript|YBR111W-A|protein_coding||c.*186T>C|||||186|WARNING_TRANSCRIPT_MULTIPLE_STOP_CODONS,C|downstream_gene_variant|MODIFIER|CYC8|YBR112C|transcript|YBR112C|protein_coding||c.*105A>G|||||105|,C|intergenic_region|MODIFIER|SUS1-CYC8|YBR111W-A-YBR112C|intergenic_region|YBR111W-A-YBR112C|||n.462765T>C||||||	GT:PL	1/1:190,13,0
chrII	499337	.	A	G	33.1736	.	ANN=G|downstream_gene_variant|MODIFIER|CCZ1|YBR131W|transcript|YBR131W|protein_coding||c.*60A>G|||||60|,G|downstream_gene_variant|MODIFIER|AGP2|YBR132C|transcript|YBR132C|protein_coding||c.*315T>C|||||315|,G|intergenic_region|MODIFIER|CCZ1-AGP2|YBR131W-YBR132C|intergenic_region|YBR131W-YBR132C|||n.499337A>G||||||	GT:PL	1/1:60,9,0
chrII	533102	.	G	A	228	.	ANN=A|downstream_gene_variant|MODIFIER|YBR144C|YBR144C|transcript|YBR144C|protein_coding||c.*133C>T|||||133|,A|intergenic_region|MODIFIER|SUP45-YBR144C|YBR143C-YBR144C|intergenic_region|YBR143C-YBR144C|||n.533102G>A||||||	GT:PL	1/1:255,96,0
chrII	541093	.	C	T	141	.	ANN=T|downstream_gene_variant|MODIFIER|ARA1|YBR149W|transcript|YBR149W|protein_coding||c.*72C>T|||||72|,T|downstream_gene_variant|MODIFIER|TBS1|YBR150C|transcript|YBR150C|protein_coding||c.*116G>A|||||116|,T|intergenic_region|MODIFIER|ARA1-TBS1|YBR149W-YBR150C|intergenic_region|YBR149W-YBR150C|||n.541093C>T||||||	GT:PL	1/1:168,84,0
chrII	541103	.	A	G	135	.	ANN=G|downstream_gene_variant|MODIFIER|ARA1|YBR149W|transcript|YBR149W|protein_coding||c.*82A>G|||||82|,G|downstream_gene_variant|MODIFIER|TBS1|YBR150C|transcript|YBR150C|protein_coding||c.*106T>C|||||106|,G|intergenic_region|MODIFIER|ARA1-TBS1|YBR149W-YBR150C|intergenic_region|YBR149W-YBR150C|||n.541103A>G||||||	GT:PL	1/1:162,81,0
chrII	541108	.	A	T	139	.	ANN=T|downstream_gene_variant|MODIFIER|ARA1|YBR149W|transcript|YBR149W|protein_coding||c.*87A>T|||||87|,T|downstream_gene_variant|MODIFIER|TBS1|YBR150C|transcript|YBR150C|protein_coding||c.*101T>A|||||101|,T|intergenic_region|MODIFIER|ARA1-TBS1|YBR149W-YBR150C|intergenic_region|YBR149W-YBR150C|||n.541108A>T||||||	GT:PL	1/1:166,81,0
chrII	544278	.	C	G	228	.	ANN=G|synonymous_variant|LOW|TBS1|YBR150C|transcript|YBR150C|protein_coding|1/1|c.216G>C|p.Pro72Pro|216/3285|216/3285|72/1094||	GT:PL	1/1:255,99,0
chrII	548249	.	C	T	202	.	ANN=T|downstream_gene_variant|MODIFIER|RIB7|YBR153W|transcript|YBR153W|protein_coding||c.*55C>T|||||55|,T|downstream_gene_variant|MODIFIER|RPB5|YBR154C|transcript|YBR154C|protein_coding||c.*113G>A|||||113|,T|intergenic_region|MODIFIER|RIB7-RPB5|YBR153W-YBR154C|intergenic_region|YBR153W-YBR154C|||n.548249C>T||||||	GT:PL	1/1:229,42,0
chrII	559695	.	A	G	83	.	ANN=G|synonymous_variant|LOW|IFA38|YBR159W|transcript|YBR159W|protein_coding|1/1|c.1011A>G|p.Leu337Leu|1011/1044|1011/1044|337/347||,G|upstream_gene_variant|MODIFIER|CDC28|YBR160W|transcript|YBR160W|protein_coding||c.-383A>G|||||383|	GT:PL	1/1:110,18,0
chrII	559960	.	C	T	222	.	ANN=T|upstream_gene_variant|MODIFIER|CDC28|YBR160W|transcript|YBR160W|protein_coding||c.-118C>T|||||118|,T|downstream_gene_variant|MODIFIER|IFA38|YBR159W|transcript|YBR159W|protein_coding||c.*232C>T|||||232|,T|intergenic_region|MODIFIER|IFA38-CDC28|YBR159W-YBR160W|intergenic_region|YBR159W-YBR160W|||n.559960C>T||||||	GT:PL	1/1:249,51,0
chrII	562976	.	A	G	133	.	ANN=G|downstream_gene_variant|MODIFIER|CSH1|YBR161W|transcript|YBR161W|protein_coding||c.*212A>G|||||212|,G|downstream_gene_variant|MODIFIER|TOS1|YBR162C|transcript|YBR162C|protein_coding||c.*227T>C|||||227|,G|intergenic_region|MODIFIER|CSH1-TOS1|YBR161W-YBR162C|intergenic_region|YBR161W-YBR162C|||n.562976A>G||||||	GT:PL	1/1:160,36,0
chrII	571349	.	A	G	173	.	ANN=G|upstream_gene_variant|MODIFIER|TYR1|YBR166C|transcript|YBR166C|protein_coding||c.-149T>C|||||149|,G|downstream_gene_variant|MODIFIER|POP7|YBR167C|transcript|YBR167C|protein_coding||c.*119T>C|||||119|,G|intergenic_region|MODIFIER|TYR1-POP7|YBR166C-YBR167C|intergenic_region|YBR166C-YBR167C|||n.571349A>G||||||	GT:PL	1/1:200,30,0
chrII	581615	.	A	G	191	.	ANN=G|upstream_gene_variant|MODIFIER|SMY2|YBR172C|transcript|YBR172C|protein_coding||c.-243T>C|||||243|,G|downstream_gene_variant|MODIFIER|UMP1|YBR173C|transcript|YBR173C|protein_coding||c.*111T>C|||||111|,G|intergenic_region|MODIFIER|SMY2-UMP1|YBR172C-YBR173C|intergenic_region|YBR172C-YBR173C|||n.581615A>G||||||	GT:PL	1/1:218,60,0
chrII	591877	.	T	C	107	.	ANN=C|synonymous_variant|LOW|RPS6B|YBR181C|transcript|YBR181C|protein_coding|2/2|c.546A>G|p.Gln182Gln|546/711|546/711|182/236||,C|downstream_gene_variant|MODIFIER|DTR1|YBR180W|transcript|YBR180W|protein_coding||c.*418T>C|||||418|	GT:PL	1/1:134,72,0
chrII	597100	.	G	A	228	.	ANN=A|upstream_gene_variant|MODIFIER|YBR184W|YBR184W|transcript|YBR184W|protein_coding||c.-263G>A|||||263|,A|downstream_gene_variant|MODIFIER|YPC1|YBR183W|transcript|YBR183W|protein_coding||c.*35G>A|||||35|,A|intergenic_region|MODIFIER|YPC1-YBR184W|YBR183W-YBR184W|intergenic_region|YBR183W-YBR184W|||n.597100G>A||||||	GT:PL	1/1:255,87,0
chrII	597170	.	G	A	69	.	ANN=A|upstream_gene_variant|MODIFIER|YBR184W|YBR184W|transcript|YBR184W|protein_coding||c.-193G>A|||||193|,A|downstream_gene_variant|MODIFIER|YPC1|YBR183W|transcript|YBR183W|protein_coding||c.*105G>A|||||105|,A|intergenic_region|MODIFIER|YPC1-YBR184W|YBR183W-YBR184W|intergenic_region|YBR183W-YBR184W|||n.597170G>A||||||	GT:PL	1/1:96,15,0
chrII	628267	.	T	C	228	.	ANN=C|synonymous_variant|LOW|MCM7|YBR202W|transcript|YBR202W|protein_coding|1/1|c.2496T>C|p.Asn832Asn|2496/2538|2496/2538|832/845||	GT:PL	1/1:255,123,0
chrII	628269	.	T	C	228	.	ANN=C|missense_variant|MODERATE|MCM7|YBR202W|transcript|YBR202W|protein_coding|1/1|c.2498T>C|p.Val833Ala|2498/2538|2498/2538|833/845||	GT:PL	1/1:255,132,0
chrII	628943	.	C	G	92	.	ANN=G|upstream_gene_variant|MODIFIER|COS111|YBR203W|transcript|YBR203W|protein_coding||c.-225C>G|||||225|,G|intergenic_region|MODIFIER|MCM7-COS111|YBR202W-YBR203W|intergenic_region|YBR202W-YBR203W|||n.628943C>G||||||	GT:PL	1/1:119,21,0
chrII	644145	.	G	A	181	.	ANN=A|intergenic_region|MODIFIER|tC_GCA_B-tE_UUC_B|tC_GCA_B-tE_UUC_B|intergenic_region|tC_GCA_B-tE_UUC_B|||n.644145G>A||||||	GT:PL	1/1:208,102,0
chrII	661542	.	A	T	139	.	ANN=T|synonymous_variant|LOW|PYC2|YBR218C|transcript|YBR218C|protein_coding|1/1|c.708T>A|p.Ala236Ala|708/3543|708/3543|236/1180||	GT:PL	1/1:166,96,0
chrII	661659	.	G	A	157	.	ANN=A|synonymous_variant|LOW|PYC2|YBR218C|transcript|YBR218C|protein_coding|1/1|c.591C>T|p.Asp197Asp|591/3543|591/3543|197/1180||	GT:PL	1/1:184,123,0
chrII	662444	.	G	A	83	.	ANN=A|upstream_gene_variant|MODIFIER|PYC2|YBR218C|transcript|YBR218C|protein_coding||c.-195C>T|||||195|,A|downstream_gene_variant|MODIFIER|YBR219C|YBR219C|transcript|YBR219C|protein_coding||c.*55C>T|||||55|WARNING_TRANSCRIPT_INCOMPLETE,A|intergenic_region|MODIFIER|PYC2-YBR219C|YBR218C-YBR219C|intergenic_region|YBR218C-YBR219C|||n.662444G>A||||||	GT:PL	1/1:110,30,0
chrII	676353	.	T	C	187	.	ANN=C|downstream_gene_variant|MODIFIER|SLX1|YBR228W|transcript|YBR228W|protein_coding||c.*126T>C|||||126|,C|downstream_gene_variant|MODIFIER|ROT2|YBR229C|transcript|YBR229C|protein_coding||c.*4A>G|||||4|,C|intergenic_region|MODIFIER|SLX1-ROT2|YBR228W-YBR229C|intergenic_region|YBR228W-YBR229C|||n.676353T>C||||||	GT:PL	1/1:214,60,0
chrII	694669	.	G	A	48.8165	.	ANN=A|downstream_gene_variant|MODIFIER|PRP5|YBR237W|transcript|YBR237W|protein_coding||c.*151G>A|||||151|,A|downstream_gene_variant|MODIFIER|YBR238C|YBR238C|transcript|YBR238C|protein_coding||c.*438C>T|||||438|,A|intergenic_region|MODIFIER|PRP5-YBR238C|YBR237W-YBR238C|intergenic_region|YBR237W-YBR238C|||n.694669G>A||||||	GT:PL	1/1:76,18,0
chrII	694728	.	G	A	44.7936	.	ANN=A|downstream_gene_variant|MODIFIER|PRP5|YBR237W|transcript|YBR237W|protein_coding||c.*210G>A|||||210|,A|downstream_gene_variant|MODIFIER|YBR238C|YBR238C|transcript|YBR238C|protein_coding||c.*379C>T|||||379|,A|intergenic_region|MODIFIER|PRP5-YBR238C|YBR237W-YBR238C|intergenic_region|YBR237W-YBR238C|||n.694728G>A||||||	GT:PL	1/1:72,9,0
chrII	700097	.	T	C	180	.	ANN=C|upstream_gene_variant|MODIFIER|ERT1|YBR239C|transcript|YBR239C|protein_coding||c.-154A>G|||||154|,C|downstream_gene_variant|MODIFIER|THI2|YBR240C|transcript|YBR240C|protein_coding||c.*393A>G|||||393|,C|intergenic_region|MODIFIER|ERT1-THI2|YBR239C-YBR240C|intergenic_region|YBR239C-YBR240C|||n.700097T>C||||||	GT:PL	1/1:207,8,0
chrII	801782	.	C	T	228	.	ANN=T|synonymous_variant|LOW|MAL33|YBR297W|transcript|YBR297W|protein_coding|1/1|c.1260C>T|p.Ser420Ser|1260/1407|1260/1407|420/468||	GT:PL	1/1:255,111,0
chrIII	1310	.	C	T	66	.	ANN=T|upstream_gene_variant|MODIFIER|YCL076W|YCL076W|transcript|YCL076W|protein_coding||c.-82C>T|||||82|,T|intergenic_region|MODIFIER|YCL076W|YCL076W|intergenic_region|YCL076W|||n.1310C>T||||||	GT:PL	1/1:93,51,0
chrIII	1322	.	A	G	79	.	ANN=G|upstream_gene_variant|MODIFIER|YCL076W|YCL076W|transcript|YCL076W|protein_coding||c.-70A>G|||||70|,G|intergenic_region|MODIFIER|YCL076W|YCL076W|intergenic_region|YCL076W|||n.1322A>G||||||	GT:PL	1/1:106,51,0
chrIII	1324	.	G	A	71	.	ANN=A|upstream_gene_variant|MODIFIER|YCL076W|YCL076W|transcript|YCL076W|protein_coding||c.-68G>A|||||68|,A|intergenic_region|MODIFIER|YCL076W|YCL076W|intergenic_region|YCL076W|||n.1324G>A||||||	GT:PL	1/1:98,51,0
chrIII	1331	.	G	T	81	.	ANN=T|upstream_gene_variant|MODIFIER|YCL076W|YCL076W|transcript|YCL076W|protein_coding||c.-61G>T|||||61|,T|intergenic_region|MODIFIER|YCL076W|YCL076W|intergenic_region|YCL076W|||n.1331G>T||||||	GT:PL	1/1:108,54,0
chrIII	1334	.	A	C	90	.	ANN=C|upstream_gene_variant|MODIFIER|YCL076W|YCL076W|transcript|YCL076W|protein_coding||c.-58A>C|||||58|,C|intergenic_region|MODIFIER|YCL076W|YCL076W|intergenic_region|YCL076W|||n.1334A>C||||||	GT:PL	1/1:117,57,0
chrIII	1345	.	A	C	93	.	ANN=C|upstream_gene_variant|MODIFIER|YCL076W|YCL076W|transcript|YCL076W|protein_coding||c.-47A>C|||||47|,C|intergenic_region|MODIFIER|YCL076W|YCL076W|intergenic_region|YCL076W|||n.1345A>C||||||	GT:PL	1/1:120,60,0
chrIII	4351	.	T	G	116	.	ANN=G|intergenic_region|MODIFIER|YCL074W-GEX1|YCL074W-YCL073C|intergenic_region|YCL074W-YCL073C|||n.4351T>G||||||	GT:PL	1/1:143,72,0
chrIII	4354	.	A	T	112	.	ANN=T|intergenic_region|MODIFIER|YCL074W-GEX1|YCL074W-YCL073C|intergenic_region|YCL074W-YCL073C|||n.4354A>T||||||	GT:PL	1/1:139,78,0
chrIII	4360	.	G	T	116	.	ANN=T|intergenic_region|MODIFIER|YCL074W-GEX1|YCL074W-YCL073C|intergenic_region|YCL074W-YCL073C|||n.4360G>T||||||	GT:PL	1/1:143,75,0
chrIII	4371	.	T	C	104	.	ANN=C|intergenic_region|MODIFIER|YCL074W-GEX1|YCL074W-YCL073C|intergenic_region|YCL074W-YCL073C|||n.4371T>C||||||	GT:PL	1/1:131,72,0
chrIII	4395	.	G	A	89	.	ANN=A|intergenic_region|MODIFIER|YCL074W-GEX1|YCL074W-YCL073C|intergenic_region|YCL074W-YCL073C|||n.4395G>A||||||	GT:PL	1/1:116,72,0
chrIII	11275	.	C	T	87	.	ANN=T|downstream_gene_variant|MODIFIER|VBA3|YCL069W|transcript|YCL069W|protein_coding||c.*193C>T|||||193|,T|downstream_gene_variant|MODIFIER|YCL068C|YCL068C|transcript|YCL068C|protein_coding||c.*228G>A|||||228|,T|intergenic_region|MODIFIER|VBA3-YCL068C|YCL069W-YCL068C|intergenic_region|YCL069W-YCL068C|||n.11275C>T||||||	GT:PL	1/1:114,39,0
chrIII	11290	.	C	T	88	.	ANN=T|downstream_gene_variant|MODIFIER|VBA3|YCL069W|transcript|YCL069W|protein_coding||c.*208C>T|||||208|,T|downstream_gene_variant|MODIFIER|YCL068C|YCL068C|transcript|YCL068C|protein_coding||c.*213G>A|||||213|,T|intergenic_region|MODIFIER|VBA3-YCL068C|YCL069W-YCL068C|intergenic_region|YCL069W-YCL068C|||n.11290C>T||||||	GT:PL	1/1:115,42,0
chrIII	11297	.	T	A	91	.	ANN=A|downstream_gene_variant|MODIFIER|VBA3|YCL069W|transcript|YCL069W|protein_coding||c.*215T>A|||||215|,A|downstream_gene_variant|MODIFIER|YCL068C|YCL068C|transcript|YCL068C|protein_coding||c.*206A>T|||||206|,A|intergenic_region|MODIFIER|VBA3-YCL068C|YCL069W-YCL068C|intergenic_region|YCL069W-YCL068C|||n.11297T>A||||||	GT:PL	1/1:118,42,0
chrIII	11299	.	A	T	91	.	ANN=T|downstream_gene_variant|MODIFIER|VBA3|YCL069W|transcript|YCL069W|protein_coding||c.*217A>T|||||217|,T|downstream_gene_variant|MODIFIER|YCL068C|YCL068C|transcript|YCL068C|protein_coding||c.*204T>A|||||204|,T|intergenic_region|MODIFIER|VBA3-YCL068C|YCL069W-YCL068C|intergenic_region|YCL069W-YCL068C|||n.11299A>T||||||	GT:PL	1/1:118,42,0
chrIII	11302	.	T	A	91	.	ANN=A|downstream_gene_variant|MODIFIER|VBA3|YCL069W|transcript|YCL069W|protein_coding||c.*220T>A|||||220|,A|downstream_gene_variant|MODIFIER|YCL068C|YCL068C|transcript|YCL068C|protein_coding||c.*201A>T|||||201|,A|intergenic_region|MODIFIER|VBA3-YCL068C|YCL069W-YCL068C|intergenic_region|YCL069W-YCL068C|||n.11302T>A||||||	GT:PL	1/1:118,42,0
chrIII	14589	.	T	C	226	.	ANN=C|downstream_gene_variant|MODIFIER|YCL065W|YCL065W|transcript|YCL065W|protein_coding||c.*470T>C|||||470|,C|intergenic_region|MODIFIER|YCL065W-CHA1|YCL065W-YCL064C|intergenic_region|YCL065W-YCL064C|||n.14589T>C||||||	GT:PL	1/1:253,108,0
chrIII	18613	.	T	G	38.3711	.	ANN=G|downstream_gene_variant|MODIFIER|VAC17|YCL063W|transcript|YCL063W|protein_coding||c.*52T>G|||||52|,G|downstream_gene_variant|MODIFIER|MRC1|YCL061C|transcript|YCL061C|protein_coding||c.*203A>C|||||203|,G|intergenic_region|MODIFIER|VAC17-MRC1|YCL063W-YCL061C|intergenic_region|YCL063W-YCL061C|||n.18613T>G||||||	GT:PL	0/1:71,0,45
chrIII	23002	.	A	G	228	.	ANN=G|synonymous_variant|LOW|KRR1|YCL059C|transcript|YCL059C|protein_coding|1/1|c.378T>C|p.Ile126Ile|378/951|378/951|126/316||	GT:PL	1/1:255,117,0
chrIII	52365	.	G	C	115	.	ANN=C|upstream_gene_variant|MODIFIER|GID7|YCL039W|transcript|YCL039W|protein_coding||c.-280G>C|||||280|,C|downstream_gene_variant|MODIFIER|GLK1|YCL040W|transcript|YCL040W|protein_coding||c.*25G>C|||||25|,C|intergenic_region|MODIFIER|GLK1-GID7|YCL040W-YCL039W|intergenic_region|YCL040W-YCL039W|||n.52365G>C||||||	GT:PL	1/1:142,27,0
chrIII	52383	.	T	C	88	.	ANN=C|upstream_gene_variant|MODIFIER|GID7|YCL039W|transcript|YCL039W|protein_coding||c.-262T>C|||||262|,C|downstream_gene_variant|MODIFIER|GLK1|YCL040W|transcript|YCL040W|protein_coding||c.*43T>C|||||43|,C|intergenic_region|MODIFIER|GLK1-GID7|YCL040W-YCL039W|intergenic_region|YCL040W-YCL039W|||n.52383T>C||||||	GT:PL	1/1:115,24,0
chrIII	74202	.	C	T	228	.	ANN=T|upstream_gene_variant|MODIFIER|HBN1|YCL026C-B|transcript|YCL026C-B|protein_coding||c.-216G>A|||||216|,T|intergenic_region|MODIFIER|HBN1-FRM2|YCL026C-B-YCL026C-A|intergenic_region|YCL026C-B-YCL026C-A|||n.74202C>T||||||	GT:PL	1/1:255,105,0
chrIV	18571	.	C	G	110	.	ANN=G|upstream_gene_variant|MODIFIER|AAD4|YDL243C|transcript|YDL243C|protein_coding||c.-5G>C|||||5|,G|upstream_gene_variant|MODIFIER|YDL242W|YDL242W|transcript|YDL242W|protein_coding||c.-388C>G|||||388|,G|intergenic_region|MODIFIER|AAD4-YDL242W|YDL243C-YDL242W|intergenic_region|YDL243C-YDL242W|||n.18571C>G||||||	GT:PL	1/1:137,72,0
chrIV	18588	.	G	A	138	.	ANN=A|upstream_gene_variant|MODIFIER|AAD4|YDL243C|transcript|YDL243C|protein_coding||c.-22C>T|||||22|,A|upstream_gene_variant|MODIFIER|YDL242W|YDL242W|transcript|YDL242W|protein_coding||c.-371G>A|||||371|,A|intergenic_region|MODIFIER|AAD4-YDL242W|YDL243C-YDL242W|intergenic_region|YDL243C-YDL242W|||n.18588G>A||||||	GT:PL	1/1:165,84,0
chrIV	18590	.	T	G	155	.	ANN=G|upstream_gene_variant|MODIFIER|AAD4|YDL243C|transcript|YDL243C|protein_coding||c.-24A>C|||||24|,G|upstream_gene_variant|MODIFIER|YDL242W|YDL242W|transcript|YDL242W|protein_coding||c.-369T>G|||||369|,G|intergenic_region|MODIFIER|AAD4-YDL242W|YDL243C-YDL242W|intergenic_region|YDL243C-YDL242W|||n.18590T>G||||||	GT:PL	1/1:182,87,0
chrIV	22166	.	A	G	228	.	ANN=G|downstream_gene_variant|MODIFIER|YDL240C-A|YDL240C-A|transcript|YDL240C-A|protein_coding||c.*305T>C|||||305|,G|intergenic_region|MODIFIER|YDL241W-YDL240C-A|YDL241W-YDL240C-A|intergenic_region|YDL241W-YDL240C-A|||n.22166A>G||||||	GT:PL	1/1:255,141,0
chrIV	34063	.	C	T	228	.	ANN=T|upstream_gene_variant|MODIFIER|YPD1|YDL235C|transcript|YDL235C|protein_coding||c.-145G>A|||||145|,T|downstream_gene_variant|MODIFIER|GYP7|YDL234C|transcript|YDL234C|protein_coding||c.*174G>A|||||174|,T|intergenic_region|MODIFIER|YPD1-GYP7|YDL235C-YDL234C|intergenic_region|YDL235C-YDL234C|||n.34063C>T||||||	GT:PL	1/1:255,111,0
chrIV	52423	.	C	T	228	.	ANN=T|upstream_gene_variant|MODIFIER|GCS1|YDL226C|transcript|YDL226C|protein_coding||c.-250G>A|||||250|,T|upstream_gene_variant|MODIFIER|SHS1|YDL225W|transcript|YDL225W|protein_coding||c.-22C>T|||||22|,T|intergenic_region|MODIFIER|GCS1-SHS1|YDL226C-YDL225W|intergenic_region|YDL226C-YDL225W|||n.52423C>T||||||	GT:PL	1/1:255,117,0
chrIV	57037	.	C	A	46.6162	.	ANN=A|downstream_gene_variant|MODIFIER|HBT1|YDL223C|transcript|YDL223C|protein_coding||c.*228G>T|||||228|,A|intergenic_region|MODIFIER|WHI4-HBT1|YDL224C-YDL223C|intergenic_region|YDL224C-YDL223C|||n.57037C>A||||||	GT:PL	1/1:74,12,0
chrIV	124630	.	A	G	52	.	ANN=G|synonymous_variant|LOW|PPH22|YDL188C|transcript|YDL188C|protein_coding|1/1|c.369T>C|p.Cys123Cys|369/1134|369/1134|123/377||	GT:PL	0/1:85,0,29
chrIV	124666	.	C	T	125	.	ANN=T|synonymous_variant|LOW|PPH22|YDL188C|transcript|YDL188C|protein_coding|1/1|c.333G>A|p.Glu111Glu|333/1134|333/1134|111/377||	GT:PL	1/1:152,193,0
chrIV	148274	.	T	C	228	.	ANN=C|synonymous_variant|LOW|PAR32|YDL173W|transcript|YDL173W|protein_coding|1/1|c.84T>C|p.Ala28Ala|84/888|84/888|28/295||,C|downstream_gene_variant|MODIFIER|YDL172C|YDL172C|transcript|YDL172C|protein_coding||c.*333A>G|||||333|	GT:PL	1/1:255,113,0
chrIV	157945	.	A	G	79	.	ANN=G|downstream_gene_variant|MODIFIER|UGA3|YDL170W|transcript|YDL170W|protein_coding||c.*41A>G|||||41|,G|downstream_gene_variant|MODIFIER|UGX2|YDL169C|transcript|YDL169C|protein_coding||c.*119T>C|||||119|,G|intergenic_region|MODIFIER|UGA3-UGX2|YDL170W-YDL169C|intergenic_region|YDL170W-YDL169C|||n.157945A>G||||||	GT:PL	1/1:106,18,0
chrIV	169857	.	A	G	38.8595	.	ANN=G|upstream_gene_variant|MODIFIER|YDL160C-A|YDL160C-A|transcript|YDL160C-A|protein_coding||c.-249T>C|||||249|,G|intergenic_region|MODIFIER|YDL160C-A-DHH1|YDL160C-A-YDL160C|intergenic_region|YDL160C-A-YDL160C|||n.169857A>G||||||	GT:PL	1/1:66,12,0
chrIV	190497	.	C	T	203	.	ANN=T|synonymous_variant|LOW|NOP14|YDL148C|transcript|YDL148C|protein_coding|1/1|c.90G>A|p.Lys30Lys|90/2433|90/2433|30/810||,T|upstream_gene_variant|MODIFIER|RPN5|YDL147W|transcript|YDL147W|protein_coding||c.-427C>T|||||427|	GT:PL	1/1:230,54,0
chrIV	212479	.	G	C	71	.	ANN=C|upstream_gene_variant|MODIFIER|SCM3|YDL139C|transcript|YDL139C|protein_coding||c.-433C>G|||||433|,C|intergenic_region|MODIFIER|SCM3-RGT2|YDL139C-YDL138W|intergenic_region|YDL139C-YDL138W|||n.212479G>C||||||	GT:PL	1/1:98,33,0
chrIV	212482	.	T	G	71	.	ANN=G|upstream_gene_variant|MODIFIER|SCM3|YDL139C|transcript|YDL139C|protein_coding||c.-436A>C|||||436|,G|intergenic_region|MODIFIER|SCM3-RGT2|YDL139C-YDL138W|intergenic_region|YDL139C-YDL138W|||n.212482T>G||||||	GT:PL	1/1:98,30,0
chrIV	212488	.	A	G	78	.	ANN=G|upstream_gene_variant|MODIFIER|SCM3|YDL139C|transcript|YDL139C|protein_coding||c.-442T>C|||||442|,G|intergenic_region|MODIFIER|SCM3-RGT2|YDL139C-YDL138W|intergenic_region|YDL139C-YDL138W|||n.212488A>G||||||	GT:PL	1/1:105,33,0
chrIV	220211	.	G	A	71	.	ANN=A|synonymous_variant|LOW|PPH21|YDL134C|transcript|YDL134C|protein_coding|1/1|c.561C>T|p.Tyr187Tyr|561/1110|561/1110|187/369||	GT:PL	1/1:98,39,0
chrIV	220385	.	A	G	60	.	ANN=G|synonymous_variant|LOW|PPH21|YDL134C|transcript|YDL134C|protein_coding|1/1|c.387T>C|p.Phe129Phe|387/1110|387/1110|129/369||	GT:PL	1/1:87,27,0
chrIV	220433	.	G	A	173	.	ANN=A|synonymous_variant|LOW|PPH21|YDL134C|transcript|YDL134C|protein_coding|1/1|c.339C>T|p.Thr113Thr|339/1110|339/1110|113/369||	GT:PL	1/1:200,54,0
chrIV	220445	.	G	A	171	.	ANN=A|synonymous_variant|LOW|PPH21|YDL134C|transcript|YDL134C|protein_coding|1/1|c.327C>T|p.Asn109Asn|327/1110|327/1110|109/369||	GT:PL	1/1:198,72,0
chrIV	220463	.	C	T	228	.	ANN=T|synonymous_variant|LOW|PPH21|YDL134C|transcript|YDL134C|protein_coding|1/1|c.309G>A|p.Glu103Glu|309/1110|309/1110|103/369||	GT:PL	1/1:255,78,0
chrIV	241945	.	A	G	186	.	ANN=G|downstream_gene_variant|MODIFIER|SNA4|YDL123W|transcript|YDL123W|protein_coding||c.*105A>G|||||105|,G|intergenic_region|MODIFIER|SNA4-UBP1|YDL123W-YDL122W|intergenic_region|YDL123W-YDL122W|||n.241945A>G||||||	GT:PL	1/1:213,81,0
chrIV	241962	.	G	A	173	.	ANN=A|downstream_gene_variant|MODIFIER|SNA4|YDL123W|transcript|YDL123W|protein_coding||c.*122G>A|||||122|,A|intergenic_region|MODIFIER|SNA4-UBP1|YDL123W-YDL122W|intergenic_region|YDL123W-YDL122W|||n.241962G>A||||||	GT:PL	1/1:200,69,0
chrIV	639896	.	C	T	186	.	ANN=T|downstream_gene_variant|MODIFIER|GIS1|YDR096W|transcript|YDR096W|protein_coding||c.*73C>T|||||73|,T|downstream_gene_variant|MODIFIER|MSH6|YDR097C|transcript|YDR097C|protein_coding||c.*213G>A|||||213|,T|intergenic_region|MODIFIER|GIS1-MSH6|YDR096W-YDR097C|intergenic_region|YDR096W-YDR097C|||n.639896C>T||||||	GT:PL	1/1:213,33,0
chrIV	757544	.	C	T	61	.	ANN=T|synonymous_variant|LOW|NUM1|YDR150W|transcript|YDR150W|protein_coding|1/1|c.1917C>T|p.His639His|1917/8247|1917/8247|639/2748||	GT:PL	0/1:94,0,45
chrIV	757631	.	G	C	52	.	ANN=C|synonymous_variant|LOW|NUM1|YDR150W|transcript|YDR150W|protein_coding|1/1|c.2004G>C|p.Ala668Ala|2004/8247|2004/8247|668/2748||	GT:PL	1/1:79,18,0
chrIV	770123	.	C	T	41.26	.	ANN=T|missense_variant|MODERATE|YDR157W|YDR157W|transcript|YDR157W|protein_coding|1/1|c.193C>T|p.Leu65Phe|193/402|193/402|65/133||,T|upstream_gene_variant|MODIFIER|HOM2|YDR158W|transcript|YDR158W|protein_coding||c.-234C>T|||||234|,T|downstream_gene_variant|MODIFIER|RPA14|YDR156W|transcript|YDR156W|protein_coding||c.*185C>T|||||185|	GT:PL	0/1:75,0,191
chrIV	927095	.	G	A	228	.	ANN=A|upstream_gene_variant|MODIFIER|COX20|YDR231C|transcript|YDR231C|protein_coding||c.-185C>T|||||185|,A|upstream_gene_variant|MODIFIER|HEM1|YDR232W|transcript|YDR232W|protein_coding||c.-357G>A|||||357|,A|intergenic_region|MODIFIER|COX20-HEM1|YDR231C-YDR232W|intergenic_region|YDR231C-YDR232W|||n.927095G>A||||||	GT:PL	1/1:255,57,0
chrIV	993979	.	C	T	166	.	ANN=T|downstream_gene_variant|MODIFIER|YDR262W|YDR262W|transcript|YDR262W|protein_coding||c.*27C>T|||||27|,T|downstream_gene_variant|MODIFIER|DIN7|YDR263C|transcript|YDR263C|protein_coding||c.*263G>A|||||263|,T|intergenic_region|MODIFIER|YDR262W-DIN7|YDR262W-YDR263C|intergenic_region|YDR262W-YDR263C|||n.993979C>T||||||	GT:PL	1/1:193,28,0
chrIV	1003263	.	G	A	228	.	ANN=A|synonymous_variant|LOW|CIA1|YDR267C|transcript|YDR267C|protein_coding|1/1|c.240C>T|p.Ser80Ser|240/993|240/993|80/330||	GT:PL	1/1:255,132,0
chrIV	1019235	.	C	A	207	.	ANN=A|upstream_gene_variant|MODIFIER|RNH202|YDR279W|transcript|YDR279W|protein_coding||c.-133C>A|||||133|,A|intergenic_region|MODIFIER|YDR278C-RNH202|YDR278C-YDR279W|intergenic_region|YDR278C-YDR279W|||n.1019235C>A||||||	GT:PL	1/1:234,48,0
chrIV	1504127	.	G	A	64	.	ANN=A|synonymous_variant|LOW|FIT1|YDR534C|transcript|YDR534C|protein_coding|1/1|c.774C>T|p.Phe258Phe|774/1587|774/1587|258/528||	GT:PL	1/1:91,29,0
chrIV	1504507	.	C	T	85	.	ANN=T|missense_variant|MODERATE|FIT1|YDR534C|transcript|YDR534C|protein_coding|1/1|c.394G>A|p.Ala132Thr|394/1587|394/1587|132/528||	GT:PL	1/1:112,8,0
chrIV	1504511	.	T	C	103	.	ANN=C|synonymous_variant|LOW|FIT1|YDR534C|transcript|YDR534C|protein_coding|1/1|c.390A>G|p.Glu130Glu|390/1587|390/1587|130/528||	GT:PL	1/1:130,1,0
chrIV	1504520	.	T	A	200	.	ANN=A|synonymous_variant|LOW|FIT1|YDR534C|transcript|YDR534C|protein_coding|1/1|c.381A>T|p.Gly127Gly|381/1587|381/1587|127/528||	GT:PL	1/1:227,51,0
chrIV	1504541	.	A	G	228	.	ANN=G|synonymous_variant|LOW|FIT1|YDR534C|transcript|YDR534C|protein_coding|1/1|c.360T>C|p.Asp120Asp|360/1587|360/1587|120/528||	GT:PL	1/1:255,66,0
chrIV	1504583	.	G	A	228	.	ANN=A|synonymous_variant|LOW|FIT1|YDR534C|transcript|YDR534C|protein_coding|1/1|c.318C>T|p.Ala106Ala|318/1587|318/1587|106/528||	GT:PL	1/1:255,61,0
chrIV	1505728	.	G	A	40.8167	.	ANN=A|intergenic_region|MODIFIER|FIT1-YDR535C|YDR534C-YDR535C|intergenic_region|YDR534C-YDR535C|||n.1505728G>A||||||	GT:PL	1/1:68,18,0
chrIV	1523350	.	T	G	143	.	ANN=G|synonymous_variant|LOW|PAU10|YDR542W|transcript|YDR542W|protein_coding|1/1|c.102T>G|p.Val34Val|102/363|102/363|34/120||	GT:PL	1/1:170,55,0
chrV	14579	.	T	A	146	.	ANN=A|downstream_gene_variant|MODIFIER|RMD6|YEL072W|transcript|YEL072W|protein_coding||c.*164T>A|||||164|,A|intergenic_region|MODIFIER|RMD6-DLD3|YEL072W-YEL071W|intergenic_region|YEL072W-YEL071W|||n.14579T>A||||||	GT:PL	1/1:173,48,0
chrV	14582	.	T	C	160	.	ANN=C|downstream_gene_variant|MODIFIER|RMD6|YEL072W|transcript|YEL072W|protein_coding||c.*167T>C|||||167|,C|intergenic_region|MODIFIER|RMD6-DLD3|YEL072W-YEL071W|intergenic_region|YEL072W-YEL071W|||n.14582T>C||||||	GT:PL	1/1:187,42,0
chrV	14619	.	T	C	115	.	ANN=C|downstream_gene_variant|MODIFIER|RMD6|YEL072W|transcript|YEL072W|protein_coding||c.*204T>C|||||204|,C|intergenic_region|MODIFIER|RMD6-DLD3|YEL072W-YEL071W|intergenic_region|YEL072W-YEL071W|||n.14619T>C||||||	GT:PL	1/1:142,36,0
chrV	14660	.	T	A	76	.	ANN=A|downstream_gene_variant|MODIFIER|RMD6|YEL072W|transcript|YEL072W|protein_coding||c.*245T>A|||||245|,A|intergenic_region|MODIFIER|RMD6-DLD3|YEL072W-YEL071W|intergenic_region|YEL072W-YEL071W|||n.14660T>A||||||	GT:PL	1/1:103,18,0
chrV	14676	.	A	G	46.6162	.	ANN=G|downstream_gene_variant|MODIFIER|RMD6|YEL072W|transcript|YEL072W|protein_coding||c.*261A>G|||||261|,G|intergenic_region|MODIFIER|RMD6-DLD3|YEL072W-YEL071W|intergenic_region|YEL072W-YEL071W|||n.14676A>G||||||	GT:PL	1/1:74,12,0
chrV	18979	.	G	A	151	.	ANN=A|intergenic_region|MODIFIER|DLD3-DSF1|YEL071W-YEL070W|intergenic_region|YEL071W-YEL070W|||n.18979G>A||||||	GT:PL	1/1:178,105,0
chrV	18986	.	A	C	117	.	ANN=C|intergenic_region|MODIFIER|DLD3-DSF1|YEL071W-YEL070W|intergenic_region|YEL071W-YEL070W|||n.18986A>C||||||	GT:PL	1/1:144,65,0
chrV	18988	.	C	T	132	.	ANN=T|intergenic_region|MODIFIER|DLD3-DSF1|YEL071W-YEL070W|intergenic_region|YEL071W-YEL070W|||n.18988C>T||||||	GT:PL	1/1:159,96,0
chrV	18994	.	G	A	143	.	ANN=A|intergenic_region|MODIFIER|DLD3-DSF1|YEL071W-YEL070W|intergenic_region|YEL071W-YEL070W|||n.18994G>A||||||	GT:PL	1/1:170,105,0
chrV	187885	.	T	C	113	.	ANN=C|upstream_gene_variant|MODIFIER|BIM1|YER016W|transcript|YER016W|protein_coding||c.-392T>C|||||392|,C|intergenic_region|MODIFIER|FAA2-BIM1|YER015W-YER016W|intergenic_region|YER015W-YER016W|||n.187885T>C||||||	GT:PL	1/1:140,87,0
chrV	187939	.	A	G	97	.	ANN=G|upstream_gene_variant|MODIFIER|BIM1|YER016W|transcript|YER016W|protein_coding||c.-338A>G|||||338|,G|intergenic_region|MODIFIER|FAA2-BIM1|YER015W-YER016W|intergenic_region|YER015W-YER016W|||n.187939A>G||||||	GT:PL	1/1:124,76,0
chrV	196553	.	C	T	73	.	ANN=T|upstream_gene_variant|MODIFIER|RPN3|YER021W|transcript|YER021W|protein_coding||c.-395C>T|||||395|,T|downstream_gene_variant|MODIFIER|GPA2|YER020W|transcript|YER020W|protein_coding||c.*36C>T|||||36|,T|intergenic_region|MODIFIER|GPA2-RPN3|YER020W-YER021W|intergenic_region|YER020W-YER021W|||n.196553C>T||||||	GT:PL	1/1:100,36,0
chrV	196554	.	T	C	88	.	ANN=C|upstream_gene_variant|MODIFIER|RPN3|YER021W|transcript|YER021W|protein_coding||c.-394T>C|||||394|,C|downstream_gene_variant|MODIFIER|GPA2|YER020W|transcript|YER020W|protein_coding||c.*37T>C|||||37|,C|intergenic_region|MODIFIER|GPA2-RPN3|YER020W-YER021W|intergenic_region|YER020W-YER021W|||n.196554T>C||||||	GT:PL	1/1:115,36,0
chrV	196569	.	T	A	77	.	ANN=A|upstream_gene_variant|MODIFIER|RPN3|YER021W|transcript|YER021W|protein_coding||c.-379T>A|||||379|,A|downstream_gene_variant|MODIFIER|GPA2|YER020W|transcript|YER020W|protein_coding||c.*52T>A|||||52|,A|intergenic_region|MODIFIER|GPA2-RPN3|YER020W-YER021W|intergenic_region|YER020W-YER021W|||n.196569T>A||||||	GT:PL	1/1:104,36,0
chrV	411486	.	G	C	228	.	ANN=C|missense_variant|MODERATE|RSP5|YER125W|transcript|YER125W|protein_coding|1/1|c.1298G>C|p.Arg433Pro|1298/2430|1298/2430|433/809||	GT:PL	1/1:255,141,0
chrV	434054	.	C	T	66	.	ANN=T|downstream_gene_variant|MODIFIER|GLC7|YER133W|transcript|YER133W|protein_coding||c.*96C>T|||||96|,T|downstream_gene_variant|MODIFIER|tH_GUG_E2|tH_GUG_E2|transcript|tH_GUG_E2|tRNA||n.*487G>A|||||487|,T|intergenic_region|MODIFIER|GLC7-tH_GUG_E2|YER133W-tH_GUG_E2|intergenic_region|YER133W-tH_GUG_E2|||n.434054C>T||||||	GT:PL	1/1:93,21,0
chrV	470843	.	G	A	228	.	ANN=A|synonymous_variant|LOW|UBP3|YER151C|transcript|YER151C|protein_coding|1/1|c.1582C>T|p.Leu528Leu|1582/2739|1582/2739|528/912||	GT:PL	1/1:255,99,0
chrV	470844	.	G	A	228	.	ANN=A|synonymous_variant|LOW|UBP3|YER151C|transcript|YER151C|protein_coding|1/1|c.1581C>T|p.Phe527Phe|1581/2739|1581/2739|527/912||	GT:PL	1/1:255,99,0
chrV	472446	.	G	A	228	.	ANN=A|upstream_gene_variant|MODIFIER|UBP3|YER151C|transcript|YER151C|protein_coding||c.-22C>T|||||22|,A|downstream_gene_variant|MODIFIER|YER152C|YER152C|transcript|YER152C|protein_coding||c.*211C>T|||||211|,A|intergenic_region|MODIFIER|UBP3-YER152C|YER151C-YER152C|intergenic_region|YER151C-YER152C|||n.472446G>A||||||	GT:PL	1/1:255,54,0
chrV	490952	.	C	T	228	.	ANN=T|upstream_gene_variant|MODIFIER|YER158C|YER158C|transcript|YER158C|protein_coding||c.-374G>A|||||374|,T|intergenic_region|MODIFIER|YER158C-YER158W-A|YER158C-YER158W-A|intergenic_region|YER158C-YER158W-A|||n.490952C>T||||||	GT:PL	1/1:255,81,0
chrV	523592	.	A	G	228	.	ANN=G|missense_variant|MODERATE|RPH1|YER169W|transcript|YER169W|protein_coding|1/1|c.224A>G|p.Gln75Arg|224/2391|224/2391|75/796||	GT:PL	1/1:255,34,0
chrV	525645	.	G	A	228	.	ANN=A|synonymous_variant|LOW|RPH1|YER169W|transcript|YER169W|protein_coding|1/1|c.2277G>A|p.Lys759Lys|2277/2391|2277/2391|759/796||,A|upstream_gene_variant|MODIFIER|ADK2|YER170W|transcript|YER170W|protein_coding||c.-329G>A|||||329|	GT:PL	1/1:255,66,0
chrV	537801	.	A	C	228	.	ANN=C|missense_variant|MODERATE|RAD24|YER173W|transcript|YER173W|protein_coding|1/1|c.1502A>C|p.Tyr501Ser|1502/1980|1502/1980|501/659||	GT:PL	1/1:255,93,0
chrV	554330	.	G	A	118	.	ANN=A|upstream_gene_variant|MODIFIER|FAU1|YER183C|transcript|YER183C|protein_coding||c.-361C>T|||||361|,A|intergenic_region|MODIFIER|FAU1-YER184C|YER183C-YER184C|intergenic_region|YER183C-YER184C|||n.554330G>A||||||	GT:PL	1/1:145,135,0
chrV	559859	.	T	C	202	.	ANN=C|synonymous_variant|LOW|PUG1|YER185W|transcript|YER185W|protein_coding|1/1|c.406T>C|p.Leu136Leu|406/912|406/912|136/303||	GT:PL	1/1:229,95,0
chrV	559862	.	T	C	228	.	ANN=C|synonymous_variant|LOW|PUG1|YER185W|transcript|YER185W|protein_coding|1/1|c.409T>C|p.Leu137Leu|409/912|409/912|137/303||	GT:PL	1/1:255,141,0
chrV	561227	.	T	C	108	.	ANN=C|downstream_gene_variant|MODIFIER|YER186C|YER186C|transcript|YER186C|protein_coding||c.*478A>G|||||478|,C|intergenic_region|MODIFIER|PUG1-YER186C|YER185W-YER186C|intergenic_region|YER185W-YER186C|||n.561227T>C||||||	GT:PL	1/1:135,72,0
chrV	561292	.	C	G	92	.	ANN=G|downstream_gene_variant|MODIFIER|YER186C|YER186C|transcript|YER186C|protein_coding||c.*413G>C|||||413|,G|intergenic_region|MODIFIER|PUG1-YER186C|YER185W-YER186C|intergenic_region|YER185W-YER186C|||n.561292C>G||||||	GT:PL	1/1:119,81,0
chrV	561299	.	C	T	92	.	ANN=T|downstream_gene_variant|MODIFIER|YER186C|YER186C|transcript|YER186C|protein_coding||c.*406G>A|||||406|,T|intergenic_region|MODIFIER|PUG1-YER186C|YER185W-YER186C|intergenic_region|YER185W-YER186C|||n.561299C>T||||||	GT:PL	1/1:119,78,0
chrV	561309	.	T	C	114	.	ANN=C|downstream_gene_variant|MODIFIER|YER186C|YER186C|transcript|YER186C|protein_coding||c.*396A>G|||||396|,C|intergenic_region|MODIFIER|PUG1-YER186C|YER185W-YER186C|intergenic_region|YER185W-YER186C|||n.561309T>C||||||	GT:PL	1/1:141,93,0
chrV	561500	.	A	G	145	.	ANN=G|downstream_gene_variant|MODIFIER|YER186C|YER186C|transcript|YER186C|protein_coding||c.*205T>C|||||205|,G|intergenic_region|MODIFIER|PUG1-YER186C|YER185W-YER186C|intergenic_region|YER185W-YER186C|||n.561500A>G||||||	GT:PL	1/1:172,96,0
chrV	561502	.	C	T	147	.	ANN=T|downstream_gene_variant|MODIFIER|YER186C|YER186C|transcript|YER186C|protein_coding||c.*203G>A|||||203|,T|intergenic_region|MODIFIER|PUG1-YER186C|YER185W-YER186C|intergenic_region|YER185W-YER186C|||n.561502C>T||||||	GT:PL	1/1:174,96,0
chrV	561510	.	A	G	138	.	ANN=G|downstream_gene_variant|MODIFIER|YER186C|YER186C|transcript|YER186C|protein_coding||c.*195T>C|||||195|,G|intergenic_region|MODIFIER|PUG1-YER186C|YER185W-YER186C|intergenic_region|YER185W-YER186C|||n.561510A>G||||||	GT:PL	1/1:165,87,0
chrV	561524	.	T	A	127	.	ANN=A|downstream_gene_variant|MODIFIER|YER186C|YER186C|transcript|YER186C|protein_coding||c.*181A>T|||||181|,A|intergenic_region|MODIFIER|PUG1-YER186C|YER185W-YER186C|intergenic_region|YER185W-YER186C|||n.561524T>A||||||	GT:PL	1/1:154,72,0
chrV	561529	.	C	T	139	.	ANN=T|downstream_gene_variant|MODIFIER|YER186C|YER186C|transcript|YER186C|protein_coding||c.*176G>A|||||176|,T|intergenic_region|MODIFIER|PUG1-YER186C|YER185W-YER186C|intergenic_region|YER185W-YER186C|||n.561529C>T||||||	GT:PL	1/1:166,81,0
chrV	561538	.	A	G	132	.	ANN=G|downstream_gene_variant|MODIFIER|YER186C|YER186C|transcript|YER186C|protein_coding||c.*167T>C|||||167|,G|intergenic_region|MODIFIER|PUG1-YER186C|YER185W-YER186C|intergenic_region|YER185W-YER186C|||n.561538A>G||||||	GT:PL	1/1:159,93,0
chrV	561541	.	C	G	124	.	ANN=G|downstream_gene_variant|MODIFIER|YER186C|YER186C|transcript|YER186C|protein_coding||c.*164G>C|||||164|,G|intergenic_region|MODIFIER|PUG1-YER186C|YER185W-YER186C|intergenic_region|YER185W-YER186C|||n.561541C>G||||||	GT:PL	1/1:151,78,0
chrV	561545	.	T	C	121	.	ANN=C|downstream_gene_variant|MODIFIER|YER186C|YER186C|transcript|YER186C|protein_coding||c.*160A>G|||||160|,C|intergenic_region|MODIFIER|PUG1-YER186C|YER185W-YER186C|intergenic_region|YER185W-YER186C|||n.561545T>C||||||	GT:PL	1/1:148,66,0
chrV	561555	.	A	C	123	.	ANN=C|downstream_gene_variant|MODIFIER|YER186C|YER186C|transcript|YER186C|protein_coding||c.*150T>G|||||150|,C|intergenic_region|MODIFIER|PUG1-YER186C|YER185W-YER186C|intergenic_region|YER185W-YER186C|||n.561555A>C||||||	GT:PL	1/1:150,56,0
chrV	561569	.	C	T	130	.	ANN=T|downstream_gene_variant|MODIFIER|YER186C|YER186C|transcript|YER186C|protein_coding||c.*136G>A|||||136|,T|intergenic_region|MODIFIER|PUG1-YER186C|YER185W-YER186C|intergenic_region|YER185W-YER186C|||n.561569C>T||||||	GT:PL	1/1:157,63,0
chrV	561578	.	C	T	86	.	ANN=T|downstream_gene_variant|MODIFIER|YER186C|YER186C|transcript|YER186C|protein_coding||c.*127G>A|||||127|,T|intergenic_region|MODIFIER|PUG1-YER186C|YER185W-YER186C|intergenic_region|YER185W-YER186C|||n.561578C>T||||||	GT:PL	1/1:113,58,0
chrV	561766	.	A	G	116	.	ANN=G|missense_variant|MODERATE|YER186C|YER186C|transcript|YER186C|protein_coding|1/1|c.860T>C|p.Ile287Thr|860/921|860/921|287/306||	GT:PL	1/1:143,87,0
chrV	563620	.	T	A	116	.	ANN=A|intergenic_region|MODIFIER|YER186C-YER187W|YER186C-YER187W|intergenic_region|YER186C-YER187W|||n.563620T>A||||||	GT:PL	1/1:143,20,0
chrV	564701	.	A	C	188	.	ANN=C|intergenic_region|MODIFIER|YER186C-YER187W|YER186C-YER187W|intergenic_region|YER186C-YER187W|||n.564701A>C||||||	GT:PL	1/1:215,99,0
chrV	564898	.	T	C	163	.	ANN=C|intergenic_region|MODIFIER|YER186C-YER187W|YER186C-YER187W|intergenic_region|YER186C-YER187W|||n.564898T>C||||||	GT:PL	1/1:190,72,0
chrV	564904	.	A	G	162	.	ANN=G|intergenic_region|MODIFIER|YER186C-YER187W|YER186C-YER187W|intergenic_region|YER186C-YER187W|||n.564904A>G||||||	GT:PL	1/1:189,69,0
chrV	565361	.	A	G	190	.	ANN=G|intergenic_region|MODIFIER|YER186C-YER187W|YER186C-YER187W|intergenic_region|YER186C-YER187W|||n.565361A>G||||||	GT:PL	1/1:217,123,0
chrV	565365	.	T	C	193	.	ANN=C|intergenic_region|MODIFIER|YER186C-YER187W|YER186C-YER187W|intergenic_region|YER186C-YER187W|||n.565365T>C||||||	GT:PL	1/1:220,123,0
chrV	565371	.	A	G	194	.	ANN=G|intergenic_region|MODIFIER|YER186C-YER187W|YER186C-YER187W|intergenic_region|YER186C-YER187W|||n.565371A>G||||||	GT:PL	1/1:221,108,0
chrV	565372	.	A	C	192	.	ANN=C|intergenic_region|MODIFIER|YER186C-YER187W|YER186C-YER187W|intergenic_region|YER186C-YER187W|||n.565372A>C||||||	GT:PL	1/1:219,114,0
chrV	565382	.	A	C	186	.	ANN=C|intergenic_region|MODIFIER|YER186C-YER187W|YER186C-YER187W|intergenic_region|YER186C-YER187W|||n.565382A>C||||||	GT:PL	1/1:213,102,0
chrV	565388	.	C	G	182	.	ANN=G|intergenic_region|MODIFIER|YER186C-YER187W|YER186C-YER187W|intergenic_region|YER186C-YER187W|||n.565388C>G||||||	GT:PL	1/1:209,114,0
chrV	566472	.	A	G	129	.	ANN=G|synonymous_variant|LOW|YER187W|YER187W|transcript|YER187W|protein_coding|1/1|c.243A>G|p.Lys81Lys|243/426|243/426|81/141||	GT:PL	1/1:156,129,0
chrV	566499	.	A	G	127	.	ANN=G|synonymous_variant|LOW|YER187W|YER187W|transcript|YER187W|protein_coding|1/1|c.270A>G|p.Lys90Lys|270/426|270/426|90/141||	GT:PL	1/1:154,126,0
chrV	566501	.	A	G	127	.	ANN=G|missense_variant|MODERATE|YER187W|YER187W|transcript|YER187W|protein_coding|1/1|c.272A>G|p.Asn91Ser|272/426|272/426|91/141||	GT:PL	1/1:154,126,0
chrV	566502	.	C	T	124	.	ANN=T|synonymous_variant|LOW|YER187W|YER187W|transcript|YER187W|protein_coding|1/1|c.273C>T|p.Asn91Asn|273/426|273/426|91/141||	GT:PL	1/1:151,113,0
chrVII	641	.	G	A	107	.	ANN=A|intergenic_region|MODIFIER|COS12|YGL263W|intergenic_region|YGL263W|||n.641G>A||||||	GT:PL	1/1:134,78,0
chrVII	663	.	G	A	91	.	ANN=A|intergenic_region|MODIFIER|COS12|YGL263W|intergenic_region|YGL263W|||n.663G>A||||||	GT:PL	0/1:124,0,20
chrVII	673	.	T	A,G	124	.	ANN=A|intergenic_region|MODIFIER|COS12|YGL263W|intergenic_region|YGL263W|||n.673T>A||||||,G|intergenic_region|MODIFIER|COS12|YGL263W|intergenic_region|YGL263W|||n.673T>G||||||	GT:PL	1/2:183,96,44,181,0,130
chrVII	680	.	T	C	157	.	ANN=C|intergenic_region|MODIFIER|COS12|YGL263W|intergenic_region|YGL263W|||n.680T>C||||||	GT:PL	1/1:184,102,0
chrVII	699	.	T	C	100	.	ANN=C|intergenic_region|MODIFIER|COS12|YGL263W|intergenic_region|YGL263W|||n.699T>C||||||	GT:PL	0/1:133,0,91
chrVII	710	.	G	A	67	.	ANN=A|intergenic_region|MODIFIER|COS12|YGL263W|intergenic_region|YGL263W|||n.710G>A||||||	GT:PL	0/1:100,0,94
chrVII	927	.	T	C	103	.	ANN=C|intergenic_region|MODIFIER|COS12|YGL263W|intergenic_region|YGL263W|||n.927T>C||||||	GT:PL	0/1:136,0,239
chrVII	932	.	G	C	85	.	ANN=C|intergenic_region|MODIFIER|COS12|YGL263W|intergenic_region|YGL263W|||n.932G>C||||||	GT:PL	0/1:118,0,222
chrVII	934	.	T	C	86	.	ANN=C|intergenic_region|MODIFIER|COS12|YGL263W|intergenic_region|YGL263W|||n.934T>C||||||	GT:PL	0/1:119,0,250
chrVII	937	.	A	T	75	.	ANN=T|intergenic_region|MODIFIER|COS12|YGL263W|intergenic_region|YGL263W|||n.937A>T||||||	GT:PL	0/1:108,0,231
chrVII	978	.	A	G	71	.	ANN=G|intergenic_region|MODIFIER|COS12|YGL263W|intergenic_region|YGL263W|||n.978A>G||||||	GT:PL	0/1:104,0,155
chrVII	78986	.	A	C	107	.	ANN=C|upstream_gene_variant|MODIFIER|SDT1|YGL224C|transcript|YGL224C|protein_coding||c.-129T>G|||||129|,C|downstream_gene_variant|MODIFIER|COG1|YGL223C|transcript|YGL223C|protein_coding||c.*126T>G|||||126|,C|intergenic_region|MODIFIER|SDT1-COG1|YGL224C-YGL223C|intergenic_region|YGL224C-YGL223C|||n.78986A>C||||||	GT:PL	1/1:134,54,0
chrVII	145450	.	T	C	86	.	ANN=C|downstream_gene_variant|MODIFIER|COX13|YGL191W|transcript|YGL191W|protein_coding||c.*253T>C|||||253|,C|downstream_gene_variant|MODIFIER|CDC55|YGL190C|transcript|YGL190C|protein_coding||c.*359A>G|||||359|,C|intergenic_region|MODIFIER|COX13-CDC55|YGL191W-YGL190C|intergenic_region|YGL191W-YGL190C|||n.145450T>C||||||	GT:PL	1/1:113,21,0
chrVII	145515	.	G	A	81	.	ANN=A|downstream_gene_variant|MODIFIER|COX13|YGL191W|transcript|YGL191W|protein_coding||c.*318G>A|||||318|,A|downstream_gene_variant|MODIFIER|CDC55|YGL190C|transcript|YGL190C|protein_coding||c.*294C>T|||||294|,A|intergenic_region|MODIFIER|COX13-CDC55|YGL191W-YGL190C|intergenic_region|YGL191W-YGL190C|||n.145515G>A||||||	GT:PL	1/1:108,21,0
chrVII	145758	.	G	C	194	.	ANN=C|downstream_gene_variant|MODIFIER|CDC55|YGL190C|transcript|YGL190C|protein_coding||c.*51C>G|||||51|,C|intergenic_region|MODIFIER|COX13-CDC55|YGL191W-YGL190C|intergenic_region|YGL191W-YGL190C|||n.145758G>C||||||	GT:PL	1/1:221,33,0
chrVII	170880	.	A	C	225	.	ANN=C|downstream_gene_variant|MODIFIER|MPT5|YGL178W|transcript|YGL178W|protein_coding||c.*309A>C|||||309|,C|intergenic_region|MODIFIER|MPT5-YGL176C|YGL178W-YGL176C|intergenic_region|YGL178W-YGL176C|||n.170880A>C||||||	GT:PL	1/1:252,42,0
chrVII	187348	.	G	T	125	.	ANN=T|upstream_gene_variant|MODIFIER|HUR1|YGL168W|transcript|YGL168W|protein_coding||c.-116G>T|||||116|,T|downstream_gene_variant|MODIFIER|SUA5|YGL169W|transcript|YGL169W|protein_coding||c.*9G>T|||||9|,T|downstream_gene_variant|MODIFIER|PMR1|YGL167C|transcript|YGL167C|protein_coding||c.*268C>A|||||268|,T|intergenic_region|MODIFIER|SUA5-HUR1|YGL169W-YGL168W|intergenic_region|YGL169W-YGL168W|||n.18…	GT:PL	1/1:152,51,0
chrVII	187354	.	A	G	88	.	ANN=G|upstream_gene_variant|MODIFIER|HUR1|YGL168W|transcript|YGL168W|protein_coding||c.-110A>G|||||110|,G|downstream_gene_variant|MODIFIER|SUA5|YGL169W|transcript|YGL169W|protein_coding||c.*15A>G|||||15|,G|downstream_gene_variant|MODIFIER|PMR1|YGL167C|transcript|YGL167C|protein_coding||c.*262T>C|||||262|,G|intergenic_region|MODIFIER|SUA5-HUR1|YGL169W-YGL168W|intergenic_region|YGL169W-YGL168W|||n.…	GT:PL	1/1:115,48,0
chrVII	193460	.	G	A	169	.	ANN=A|upstream_gene_variant|MODIFIER|YRB30|YGL164C|transcript|YGL164C|protein_coding||c.-160C>T|||||160|,A|downstream_gene_variant|MODIFIER|RAD54|YGL163C|transcript|YGL163C|protein_coding||c.*247C>T|||||247|,A|intergenic_region|MODIFIER|YRB30-RAD54|YGL164C-YGL163C|intergenic_region|YGL164C-YGL163C|||n.193460G>A||||||	GT:PL	1/1:196,57,0
chrVII	193504	.	C	T	96	.	ANN=T|upstream_gene_variant|MODIFIER|YRB30|YGL164C|transcript|YGL164C|protein_coding||c.-204G>A|||||204|,T|downstream_gene_variant|MODIFIER|RAD54|YGL163C|transcript|YGL163C|protein_coding||c.*203G>A|||||203|,T|intergenic_region|MODIFIER|YRB30-RAD54|YGL164C-YGL163C|intergenic_region|YGL164C-YGL163C|||n.193504C>T||||||	GT:PL	1/1:123,27,0
chrVII	204618	.	C	A	161	.	ANN=A|intergenic_region|MODIFIER|YGL159W-tL_CAA_G1|YGL159W-tL_CAA_G1|intergenic_region|YGL159W-tL_CAA_G1|||n.204618C>A||||||	GT:PL	1/1:188,63,0
chrVII	213438	.	C	G	228	.	ANN=G|missense_variant|MODERATE|AMS1|YGL156W|transcript|YGL156W|protein_coding|1/1|c.3023C>G|p.Pro1008Arg|3023/3252|3023/3252|1008/1083||	GT:PL	1/1:255,135,0
chrVII	224828	.	C	T	132	.	ANN=T|missense_variant|MODERATE|INO80|YGL150C|transcript|YGL150C|protein_coding|1/1|c.746G>A|p.Ser249Asn|746/4470|746/4470|249/1489||	GT:PL	1/1:159,105,0
chrVII	224848	.	T	G	30.2538	.	ANN=G|missense_variant|MODERATE|INO80|YGL150C|transcript|YGL150C|protein_coding|1/1|c.726A>C|p.Glu242Asp|726/4470|726/4470|242/1489||	GT:PL	0/1:63,0,73
chrVII	231415	.	G	A	228	.	ANN=A|synonymous_variant|LOW|TIP20|YGL145W|transcript|YGL145W|protein_coding|1/1|c.1173G>A|p.Gln391Gln|1173/2106|1173/2106|391/701||	GT:PL	1/1:255,81,0
chrVII	364807	.	C	T	155	.	ANN=T|missense_variant|MODERATE|RPL7A|YGL076C|transcript|YGL076C|protein_coding|3/3|c.260G>A|p.Arg87Lys|260/732|260/732|87/243||WARNING_TRANSCRIPT_MULTIPLE_STOP_CODONS,T|downstream_gene_variant|MODIFIER|SNR39|snR39|transcript|snR39|snoRNA||n.*356G>A|||||356|	GT:PL	1/1:182,87,0
chrVII	421238	.	G	T	126	.	ANN=T|intergenic_region|MODIFIER|HEM2-SUP54|YGL040C-tL_CAA_G2|intergenic_region|YGL040C-tL_CAA_G2|||n.421238G>T||||||	GT:PL	1/1:153,21,0
chrVII	433211	.	G	A	113	.	ANN=A|upstream_gene_variant|MODIFIER|MIG1|YGL035C|transcript|YGL035C|protein_coding||c.-149C>T|||||149|,A|downstream_gene_variant|MODIFIER|YGL034C|YGL034C|transcript|YGL034C|protein_coding||c.*3C>T|||||3|,A|intergenic_region|MODIFIER|MIG1-YGL034C|YGL035C-YGL034C|intergenic_region|YGL035C-YGL034C|||n.433211G>A||||||	GT:PL	1/1:140,21,0
chrVII	435514	.	T	C	228	.	ANN=C|upstream_gene_variant|MODIFIER|HOP2|YGL033W|transcript|YGL033W|protein_coding||c.-111T>C|||||111|WARNING_TRANSCRIPT_MULTIPLE_STOP_CODONS,C|intergenic_region|MODIFIER|YGL034C-HOP2|YGL034C-YGL033W|intergenic_region|YGL034C-YGL033W|||n.435514T>C||||||	GT:PL	1/1:255,90,0
chrVII	440784	.	C	G	82	.	ANN=G|downstream_gene_variant|MODIFIER|CGR1|YGL029W|transcript|YGL029W|protein_coding||c.*359C>G|||||359|,G|downstream_gene_variant|MODIFIER|SCW11|YGL028C|transcript|YGL028C|protein_coding||c.*497G>C|||||497|,G|non_coding_exon_variant|MODIFIER|tF_GAA_G|tF_GAA_G|transcript|tF_GAA_G|tRNA|1/2|n.24G>C||||||	GT:PL	1/1:109,30,0
chrVII	440972	.	A	T	170	.	ANN=T|upstream_gene_variant|MODIFIER|tF_GAA_G|tF_GAA_G|transcript|tF_GAA_G|tRNA||n.-165T>A|||||165|,T|downstream_gene_variant|MODIFIER|SCW11|YGL028C|transcript|YGL028C|protein_coding||c.*309T>A|||||309|,T|intergenic_region|MODIFIER|tF_GAA_G-SCW11|tF_GAA_G-YGL028C|intergenic_region|tF_GAA_G-YGL028C|||n.440972A>T||||||	GT:PL	1/1:197,28,0
chrVII	440974	.	T	A	90	.	ANN=A|upstream_gene_variant|MODIFIER|tF_GAA_G|tF_GAA_G|transcript|tF_GAA_G|tRNA||n.-167A>T|||||167|,A|downstream_gene_variant|MODIFIER|SCW11|YGL028C|transcript|YGL028C|protein_coding||c.*307A>T|||||307|,A|intergenic_region|MODIFIER|tF_GAA_G-SCW11|tF_GAA_G-YGL028C|intergenic_region|tF_GAA_G-YGL028C|||n.440974T>A||||||	GT:PL	1/1:117,1,0
chrVII	443342	.	A	T	93	.	ANN=T|upstream_gene_variant|MODIFIER|SCW11|YGL028C|transcript|YGL028C|protein_coding||c.-433T>A|||||433|,T|downstream_gene_variant|MODIFIER|CWH41|YGL027C|transcript|YGL027C|protein_coding||c.*300T>A|||||300|,T|intergenic_region|MODIFIER|SCW11-CWH41|YGL028C-YGL027C|intergenic_region|YGL028C-YGL027C|||n.443342A>T||||||	GT:PL	0/1:126,0,52
chrVII	465790	.	C	T	103	.	ANN=T|upstream_gene_variant|MODIFIER|YGL015C|YGL015C|transcript|YGL015C|protein_coding||c.-355G>A|||||355|,T|upstream_gene_variant|MODIFIER|PUF4|YGL014W|transcript|YGL014W|protein_coding||c.-351C>T|||||351|,T|downstream_gene_variant|MODIFIER|YGL014C-A|YGL014C-A|transcript|YGL014C-A|protein_coding||c.*447G>A|||||447|,T|intergenic_region|MODIFIER|YGL015C-PUF4|YGL015C-YGL014W|intergenic_region|YGL01…	GT:PL	1/1:130,21,0
chrVII	474947	.	C	T	44.579	.	ANN=T|missense_variant|MODERATE|SCL1|YGL011C|transcript|YGL011C|protein_coding|1/1|c.301G>A|p.Ala101Thr|301/759|301/759|101/252||	GT:PL	0/1:78,0,229
chrVII	627362	.	A	T	228	.	ANN=T|stop_gained|HIGH|YGR069W|YGR069W|transcript|YGR069W|protein_coding|1/1|c.280A>T|p.Lys94*|280/336|280/336|94/111||,T|upstream_gene_variant|MODIFIER|ART5|YGR068C|transcript|YGR068C|protein_coding||c.-278T>A|||||278|,T|upstream_gene_variant|MODIFIER|ROM1|YGR070W|transcript|YGR070W|protein_coding||c.-444A>T|||||444|	GT:PL	1/1:255,75,0
chrVII	735958	.	A	G	32.7294	.	ANN=G|upstream_gene_variant|MODIFIER|YGR122C-A|YGR122C-A|transcript|YGR122C-A|protein_coding||c.-200T>C|||||200|,G|upstream_gene_variant|MODIFIER|tR_UCU_G3|tR_UCU_G3|transcript|tR_UCU_G3|tRNA||n.-382A>G|||||382|,G|intergenic_region|MODIFIER|YGR122C-A-tR_UCU_G3|YGR122C-A-tR_UCU_G3|intergenic_region|YGR122C-A-tR_UCU_G3|||n.735958A>G||||||	GT:PL	1/1:60,15,0
chrVII	755549	.	T	A	58	.	ANN=A|downstream_gene_variant|MODIFIER|FHN1|YGR131W|transcript|YGR131W|protein_coding||c.*299T>A|||||299|,A|downstream_gene_variant|MODIFIER|PHB1|YGR132C|transcript|YGR132C|protein_coding||c.*40A>T|||||40|,A|intergenic_region|MODIFIER|FHN1-PHB1|YGR131W-YGR132C|intergenic_region|YGR131W-YGR132C|||n.755549T>A||||||	GT:PL	1/1:85,3,0
chrVII	764329	.	G	A	85	.	ANN=A|synonymous_variant|LOW|TPO2|YGR138C|transcript|YGR138C|protein_coding|1/1|c.1278C>T|p.Val426Val|1278/1845|1278/1845|426/614||	GT:PL	1/1:112,99,0
chrVII	772150	.	C	T	198	.	ANN=T|upstream_gene_variant|MODIFIER|BTN2|YGR142W|transcript|YGR142W|protein_coding||c.-304C>T|||||304|,T|downstream_gene_variant|MODIFIER|VPS62|YGR141W|transcript|YGR141W|protein_coding||c.*178C>T|||||178|,T|intergenic_region|MODIFIER|VPS62-BTN2|YGR141W-YGR142W|intergenic_region|YGR141W-YGR142W|||n.772150C>T||||||	GT:PL	1/1:225,90,0
chrVII	773999	.	A	G	115	.	ANN=G|upstream_gene_variant|MODIFIER|tA_AGC_G|tA_AGC_G|transcript|tA_AGC_G|tRNA||n.-350A>G|||||350|,G|downstream_gene_variant|MODIFIER|BTN2|YGR142W|transcript|YGR142W|protein_coding||c.*313A>G|||||313|,G|intergenic_region|MODIFIER|BTN2-tA_AGC_G|YGR142W-tA_AGC_G|intergenic_region|YGR142W-tA_AGC_G|||n.773999A>G||||||	GT:PL	1/1:142,63,0
chrVII	774012	.	C	T	122	.	ANN=T|upstream_gene_variant|MODIFIER|tA_AGC_G|tA_AGC_G|transcript|tA_AGC_G|tRNA||n.-337C>T|||||337|,T|downstream_gene_variant|MODIFIER|BTN2|YGR142W|transcript|YGR142W|protein_coding||c.*326C>T|||||326|,T|intergenic_region|MODIFIER|BTN2-tA_AGC_G|YGR142W-tA_AGC_G|intergenic_region|YGR142W-tA_AGC_G|||n.774012C>T||||||	GT:PL	1/1:149,75,0
chrVII	774023	.	T	A	123	.	ANN=A|upstream_gene_variant|MODIFIER|tA_AGC_G|tA_AGC_G|transcript|tA_AGC_G|tRNA||n.-326T>A|||||326|,A|downstream_gene_variant|MODIFIER|BTN2|YGR142W|transcript|YGR142W|protein_coding||c.*337T>A|||||337|,A|intergenic_region|MODIFIER|BTN2-tA_AGC_G|YGR142W-tA_AGC_G|intergenic_region|YGR142W-tA_AGC_G|||n.774023T>A||||||	GT:PL	1/1:150,81,0
chrVII	774035	.	T	C	130	.	ANN=C|upstream_gene_variant|MODIFIER|tA_AGC_G|tA_AGC_G|transcript|tA_AGC_G|tRNA||n.-314T>C|||||314|,C|downstream_gene_variant|MODIFIER|BTN2|YGR142W|transcript|YGR142W|protein_coding||c.*349T>C|||||349|,C|intergenic_region|MODIFIER|BTN2-tA_AGC_G|YGR142W-tA_AGC_G|intergenic_region|YGR142W-tA_AGC_G|||n.774035T>C||||||	GT:PL	1/1:157,78,0
chrVII	779841	.	A	T	63	.	ANN=T|downstream_gene_variant|MODIFIER|SUF4|tG_UCC_G|transcript|tG_UCC_G|tRNA||n.*154A>T|||||154|,T|intergenic_region|MODIFIER|SUF4-THI4|tG_UCC_G-YGR144W|intergenic_region|tG_UCC_G-YGR144W|||n.779841A>T||||||	GT:PL	1/1:90,21,0
chrVII	802238	.	C	T	34.2537	.	ANN=T|upstream_gene_variant|MODIFIER|CHO2|YGR157W|transcript|YGR157W|protein_coding||c.-202C>T|||||202|,T|downstream_gene_variant|MODIFIER|PTI1|YGR156W|transcript|YGR156W|protein_coding||c.*415C>T|||||415|,T|intergenic_region|MODIFIER|PTI1-CHO2|YGR156W-YGR157W|intergenic_region|YGR156W-YGR157W|||n.802238C>T||||||	GT:PL	1/1:61,9,0
chrVII	808336	.	T	C	139	.	ANN=C|downstream_gene_variant|MODIFIER|RTS3|YGR161C|transcript|YGR161C|protein_coding||c.*293A>G|||||293|,C|intergenic_region|MODIFIER|YGR160W-RTS3|YGR160W-YGR161C|intergenic_region|YGR160W-YGR161C|||n.808336T>C||||||	GT:PL	1/1:166,21,0
chrVII	808357	.	C	T	45.6685	.	ANN=T|downstream_gene_variant|MODIFIER|RTS3|YGR161C|transcript|YGR161C|protein_coding||c.*272G>A|||||272|,T|intergenic_region|MODIFIER|YGR160W-RTS3|YGR160W-YGR161C|intergenic_region|YGR160W-YGR161C|||n.808357C>T||||||	GT:PL	1/1:73,9,0
chrVII	808358	.	C	T	35.4831	.	ANN=T|downstream_gene_variant|MODIFIER|RTS3|YGR161C|transcript|YGR161C|protein_coding||c.*271G>A|||||271|,T|intergenic_region|MODIFIER|YGR160W-RTS3|YGR160W-YGR161C|intergenic_region|YGR160W-YGR161C|||n.808358C>T||||||	GT:PL	1/1:63,9,0
chrVII	809788	.	A	G	228	.	ANN=G|upstream_gene_variant|MODIFIER|RTS3|YGR161C|transcript|YGR161C|protein_coding||c.-368T>C|||||368|,G|upstream_gene_variant|MODIFIER|YGR161W-C|YGR161W-C|transcript|YGR161W-C|protein_coding||c.-439A>G|||||439|,G|intergenic_region|MODIFIER|RTS3-YGR161W-C|YGR161C-YGR161W-C|intergenic_region|YGR161C-YGR161W-C|||n.809788A>G||||||	GT:PL	1/1:255,78,0
chrVII	852106	.	A	G	228	.	ANN=G|synonymous_variant|LOW|PBP1|YGR178C|transcript|YGR178C|protein_coding|1/1|c.1110T>C|p.Thr370Thr|1110/2169|1110/2169|370/722||	GT:PL	1/1:255,135,0
chrVII	882589	.	T	C	161	.	ANN=C|downstream_gene_variant|MODIFIER|HIP1|YGR191W|transcript|YGR191W|protein_coding||c.*358T>C|||||358|,C|downstream_gene_variant|MODIFIER|TDH3|YGR192C|transcript|YGR192C|protein_coding||c.*223A>G|||||223|,C|intergenic_region|MODIFIER|HIP1-TDH3|YGR191W-YGR192C|intergenic_region|YGR191W-YGR192C|||n.882589T>C||||||	GT:PL	1/1:188,75,0
chrVII	882614	.	C	T	136	.	ANN=T|downstream_gene_variant|MODIFIER|HIP1|YGR191W|transcript|YGR191W|protein_coding||c.*383C>T|||||383|,T|downstream_gene_variant|MODIFIER|TDH3|YGR192C|transcript|YGR192C|protein_coding||c.*198G>A|||||198|,T|intergenic_region|MODIFIER|HIP1-TDH3|YGR191W-YGR192C|intergenic_region|YGR191W-YGR192C|||n.882614C>T||||||	GT:PL	1/1:163,66,0
chrVII	882652	.	G	A	157	.	ANN=A|downstream_gene_variant|MODIFIER|HIP1|YGR191W|transcript|YGR191W|protein_coding||c.*421G>A|||||421|,A|downstream_gene_variant|MODIFIER|TDH3|YGR192C|transcript|YGR192C|protein_coding||c.*160C>T|||||160|,A|intergenic_region|MODIFIER|HIP1-TDH3|YGR191W-YGR192C|intergenic_region|YGR191W-YGR192C|||n.882652G>A||||||	GT:PL	1/1:184,72,0
chrVII	882672	.	T	A	140	.	ANN=A|downstream_gene_variant|MODIFIER|HIP1|YGR191W|transcript|YGR191W|protein_coding||c.*441T>A|||||441|,A|downstream_gene_variant|MODIFIER|TDH3|YGR192C|transcript|YGR192C|protein_coding||c.*140A>T|||||140|,A|intergenic_region|MODIFIER|HIP1-TDH3|YGR191W-YGR192C|intergenic_region|YGR191W-YGR192C|||n.882672T>A||||||	GT:PL	1/1:167,78,0
chrVII	882679	.	G	C	157	.	ANN=C|downstream_gene_variant|MODIFIER|HIP1|YGR191W|transcript|YGR191W|protein_coding||c.*448G>C|||||448|,C|downstream_gene_variant|MODIFIER|TDH3|YGR192C|transcript|YGR192C|protein_coding||c.*133C>G|||||133|,C|intergenic_region|MODIFIER|HIP1-TDH3|YGR191W-YGR192C|intergenic_region|YGR191W-YGR192C|||n.882679G>C||||||	GT:PL	1/1:184,72,0
chrVII	882684	.	T	C	139	.	ANN=C|downstream_gene_variant|MODIFIER|HIP1|YGR191W|transcript|YGR191W|protein_coding||c.*453T>C|||||453|,C|downstream_gene_variant|MODIFIER|TDH3|YGR192C|transcript|YGR192C|protein_coding||c.*128A>G|||||128|,C|intergenic_region|MODIFIER|HIP1-TDH3|YGR191W-YGR192C|intergenic_region|YGR191W-YGR192C|||n.882684T>C||||||	GT:PL	1/1:166,72,0
chrVII	882692	.	A	T	147	.	ANN=T|downstream_gene_variant|MODIFIER|HIP1|YGR191W|transcript|YGR191W|protein_coding||c.*461A>T|||||461|,T|downstream_gene_variant|MODIFIER|TDH3|YGR192C|transcript|YGR192C|protein_coding||c.*120T>A|||||120|,T|intergenic_region|MODIFIER|HIP1-TDH3|YGR191W-YGR192C|intergenic_region|YGR191W-YGR192C|||n.882692A>T||||||	GT:PL	1/1:174,58,0
chrVII	882696	.	A	G	173	.	ANN=G|downstream_gene_variant|MODIFIER|HIP1|YGR191W|transcript|YGR191W|protein_coding||c.*465A>G|||||465|,G|downstream_gene_variant|MODIFIER|TDH3|YGR192C|transcript|YGR192C|protein_coding||c.*116T>C|||||116|,G|intergenic_region|MODIFIER|HIP1-TDH3|YGR191W-YGR192C|intergenic_region|YGR191W-YGR192C|||n.882696A>G||||||	GT:PL	1/1:200,75,0
chrVII	891245	.	G	A	228	.	ANN=A|synonymous_variant|LOW|FYV8|YGR196C|transcript|YGR196C|protein_coding|1/1|c.942C>T|p.Pro314Pro|942/2454|942/2454|314/817||	GT:PL	1/1:255,126,0
chrVII	911813	.	A	T	82	.	ANN=T|upstream_gene_variant|MODIFIER|CIR1|YGR207C|transcript|YGR207C|protein_coding||c.-185T>A|||||185|,T|upstream_gene_variant|MODIFIER|SER2|YGR208W|transcript|YGR208W|protein_coding||c.-70A>T|||||70|,T|intergenic_region|MODIFIER|CIR1-SER2|YGR207C-YGR208W|intergenic_region|YGR207C-YGR208W|||n.911813A>T||||||	GT:PL	1/1:109,18,0
chrVII	920116	.	T	A	32.3737	.	ANN=A|upstream_gene_variant|MODIFIER|RPS0A|YGR214W|transcript|YGR214W|protein_coding||c.-459T>A|||||459|,A|intergenic_region|MODIFIER|RTA1-RPS0A|YGR213C-YGR214W|intergenic_region|YGR213C-YGR214W|||n.920116T>A||||||	GT:PL	0/1:65,0,88
chrVII	920124	.	A	T	137	.	ANN=T|upstream_gene_variant|MODIFIER|RPS0A|YGR214W|transcript|YGR214W|protein_coding||c.-451A>T|||||451|,T|intergenic_region|MODIFIER|RTA1-RPS0A|YGR213C-YGR214W|intergenic_region|YGR213C-YGR214W|||n.920124A>T||||||	GT:PL	0/1:169,0,7
chrVII	931106	.	T	C	95	.	ANN=C|upstream_gene_variant|MODIFIER|tG_GCC_G2|tG_GCC_G2|transcript|tG_GCC_G2|tRNA||n.-83A>G|||||83|,C|downstream_gene_variant|MODIFIER|CCH1|YGR217W|transcript|YGR217W|protein_coding||c.*291T>C|||||291|,C|intergenic_region|MODIFIER|tG_GCC_G2-CRM1|tG_GCC_G2-YGR218W|intergenic_region|tG_GCC_G2-YGR218W|||n.931106T>C||||||	GT:PL	1/1:122,42,0
chrVII	931123	.	T	C	122	.	ANN=C|upstream_gene_variant|MODIFIER|tG_GCC_G2|tG_GCC_G2|transcript|tG_GCC_G2|tRNA||n.-100A>G|||||100|,C|downstream_gene_variant|MODIFIER|CCH1|YGR217W|transcript|YGR217W|protein_coding||c.*308T>C|||||308|,C|intergenic_region|MODIFIER|tG_GCC_G2-CRM1|tG_GCC_G2-YGR218W|intergenic_region|tG_GCC_G2-YGR218W|||n.931123T>C||||||	GT:PL	1/1:149,42,0
chrVII	951733	.	A	T	179	.	ANN=T|upstream_gene_variant|MODIFIER|BNS1|YGR230W|transcript|YGR230W|protein_coding||c.-161A>T|||||161|,T|intergenic_region|MODIFIER|SMI1-BNS1|YGR229C-YGR230W|intergenic_region|YGR229C-YGR230W|||n.951733A>T||||||	GT:PL	1/1:206,48,0
chrVII	951825	.	A	G	69	.	ANN=G|upstream_gene_variant|MODIFIER|BNS1|YGR230W|transcript|YGR230W|protein_coding||c.-69A>G|||||69|,G|intergenic_region|MODIFIER|SMI1-BNS1|YGR229C-YGR230W|intergenic_region|YGR229C-YGR230W|||n.951825A>G||||||	GT:PL	1/1:123,46,29
chrVII	953861	.	G	A	59	.	ANN=A|upstream_gene_variant|MODIFIER|PHB2|YGR231C|transcript|YGR231C|protein_coding||c.-381C>T|||||381|,A|upstream_gene_variant|MODIFIER|NAS6|YGR232W|transcript|YGR232W|protein_coding||c.-99G>A|||||99|,A|intergenic_region|MODIFIER|PHB2-NAS6|YGR231C-YGR232W|intergenic_region|YGR231C-YGR232W|||n.953861G>A||||||	GT:PL	1/1:86,15,0
chrVII	971031	.	C	A	214	.	ANN=A|missense_variant|MODERATE|PFK1|YGR240C|transcript|YGR240C|protein_coding|1/1|c.2704G>T|p.Val902Phe|2704/2964|2704/2964|902/987||	GT:PL	1/1:241,53,0
chrVII	983112	.	G	A	214	.	ANN=A|synonymous_variant|LOW|BRF1|YGR246C|transcript|YGR246C|protein_coding|1/1|c.1161C>T|p.Asn387Asn|1161/1791|1161/1791|387/596||	GT:PL	1/1:241,87,0
chrVII	983114	.	T	C	212	.	ANN=C|missense_variant|MODERATE|BRF1|YGR246C|transcript|YGR246C|protein_coding|1/1|c.1159A>G|p.Asn387Asp|1159/1791|1159/1791|387/596||	GT:PL	1/1:239,84,0
chrVII	987893	.	C	T	40.0928	.	ANN=T|upstream_gene_variant|MODIFIER|MGA1|YGR249W|transcript|YGR249W|protein_coding||c.-156C>T|||||156|,T|intergenic_region|MODIFIER|SOL4-MGA1|YGR248W-YGR249W|intergenic_region|YGR248W-YGR249W|||n.987893C>T||||||	GT:PL	1/1:67,24,0
chrVII	999553	.	T	A	36.9934	.	ANN=A|upstream_gene_variant|MODIFIER|PUP2|YGR253C|transcript|YGR253C|protein_coding||c.-413A>T|||||413|,A|intergenic_region|MODIFIER|PUP2-ENO1|YGR253C-YGR254W|intergenic_region|YGR253C-YGR254W|||n.999553T>A||||||	GT:PL	0/1:70,0,17
chrVII	1006277	.	G	C	228	.	ANN=C|synonymous_variant|LOW|MTM1|YGR257C|transcript|YGR257C|protein_coding|1/1|c.1029C>G|p.Arg343Arg|1029/1101|1029/1101|343/366||,C|downstream_gene_variant|MODIFIER|GND2|YGR256W|transcript|YGR256W|protein_coding||c.*175G>C|||||175|	GT:PL	1/1:255,96,0
chrVII	1006278	.	C	G	228	.	ANN=G|missense_variant|MODERATE|MTM1|YGR257C|transcript|YGR257C|protein_coding|1/1|c.1028G>C|p.Arg343Pro|1028/1101|1028/1101|343/366||,G|downstream_gene_variant|MODIFIER|GND2|YGR256W|transcript|YGR256W|protein_coding||c.*176C>G|||||176|	GT:PL	1/1:255,96,0
chrVII	1006279	.	G	C	228	.	ANN=C|missense_variant|MODERATE|MTM1|YGR257C|transcript|YGR257C|protein_coding|1/1|c.1027C>G|p.Arg343Gly|1027/1101|1027/1101|343/366||,C|downstream_gene_variant|MODIFIER|GND2|YGR256W|transcript|YGR256W|protein_coding||c.*177G>C|||||177|	GT:PL	1/1:255,96,0
chrVII	1030324	.	C	T	192	.	ANN=T|synonymous_variant|LOW|YTA7|YGR270W|transcript|YGR270W|protein_coding|1/1|c.2955C>T|p.Gly985Gly|2955/4140|2955/4140|985/1379||	GT:PL	1/1:219,45,0
chrVII	1063368	.	A	G	76	.	ANN=G|upstream_gene_variant|MODIFIER|ZUO1|YGR285C|transcript|YGR285C|protein_coding||c.-215T>C|||||215|,G|downstream_gene_variant|MODIFIER|BIO2|YGR286C|transcript|YGR286C|protein_coding||c.*445T>C|||||445|,G|intergenic_region|MODIFIER|ZUO1-BIO2|YGR285C-YGR286C|intergenic_region|YGR285C-YGR286C|||n.1063368A>G||||||	GT:PL	1/1:103,18,0
chrVII	1063378	.	C	T	74	.	ANN=T|upstream_gene_variant|MODIFIER|ZUO1|YGR285C|transcript|YGR285C|protein_coding||c.-225G>A|||||225|,T|downstream_gene_variant|MODIFIER|BIO2|YGR286C|transcript|YGR286C|protein_coding||c.*435G>A|||||435|,T|intergenic_region|MODIFIER|ZUO1-BIO2|YGR285C-YGR286C|intergenic_region|YGR285C-YGR286C|||n.1063378C>T||||||	GT:PL	1/1:101,18,0
chrVII	1063387	.	T	C	46.0622	.	ANN=C|upstream_gene_variant|MODIFIER|ZUO1|YGR285C|transcript|YGR285C|protein_coding||c.-234A>G|||||234|,C|downstream_gene_variant|MODIFIER|BIO2|YGR286C|transcript|YGR286C|protein_coding||c.*426A>G|||||426|,C|intergenic_region|MODIFIER|ZUO1-BIO2|YGR285C-YGR286C|intergenic_region|YGR285C-YGR286C|||n.1063387T>C||||||	GT:PL	1/1:73,6,0
chrVII	1063622	.	G	C	132	.	ANN=C|upstream_gene_variant|MODIFIER|ZUO1|YGR285C|transcript|YGR285C|protein_coding||c.-469C>G|||||469|,C|downstream_gene_variant|MODIFIER|BIO2|YGR286C|transcript|YGR286C|protein_coding||c.*191C>G|||||191|,C|intergenic_region|MODIFIER|ZUO1-BIO2|YGR285C-YGR286C|intergenic_region|YGR285C-YGR286C|||n.1063622G>C||||||	GT:PL	1/1:159,39,0
chrVII	1063629	.	T	C	130	.	ANN=C|upstream_gene_variant|MODIFIER|ZUO1|YGR285C|transcript|YGR285C|protein_coding||c.-476A>G|||||476|,C|downstream_gene_variant|MODIFIER|BIO2|YGR286C|transcript|YGR286C|protein_coding||c.*184A>G|||||184|,C|intergenic_region|MODIFIER|ZUO1-BIO2|YGR285C-YGR286C|intergenic_region|YGR285C-YGR286C|||n.1063629T>C||||||	GT:PL	1/1:157,39,0
chrVII	1063653	.	G	A	127	.	ANN=A|upstream_gene_variant|MODIFIER|ZUO1|YGR285C|transcript|YGR285C|protein_coding||c.-500C>T|||||500|,A|downstream_gene_variant|MODIFIER|BIO2|YGR286C|transcript|YGR286C|protein_coding||c.*160C>T|||||160|,A|intergenic_region|MODIFIER|ZUO1-BIO2|YGR285C-YGR286C|intergenic_region|YGR285C-YGR286C|||n.1063653G>A||||||	GT:PL	1/1:154,36,0
chrVII	1063668	.	A	C	133	.	ANN=C|downstream_gene_variant|MODIFIER|BIO2|YGR286C|transcript|YGR286C|protein_coding||c.*145T>G|||||145|,C|intergenic_region|MODIFIER|ZUO1-BIO2|YGR285C-YGR286C|intergenic_region|YGR285C-YGR286C|||n.1063668A>C||||||	GT:PL	1/1:160,33,0
chrVII	1063699	.	C	T	139	.	ANN=T|downstream_gene_variant|MODIFIER|BIO2|YGR286C|transcript|YGR286C|protein_coding||c.*114G>A|||||114|,T|intergenic_region|MODIFIER|ZUO1-BIO2|YGR285C-YGR286C|intergenic_region|YGR285C-YGR286C|||n.1063699C>T||||||	GT:PL	1/1:166,42,0
chrVII	1068305	.	A	G	228	.	ANN=G|synonymous_variant|LOW|IMA1|YGR287C|transcript|YGR287C|protein_coding|1/1|c.687T>C|p.Ala229Ala|687/1770|687/1770|229/589||	GT:PL	1/1:255,93,0
chrVII	1068695	.	C	T	101	.	ANN=T|synonymous_variant|LOW|IMA1|YGR287C|transcript|YGR287C|protein_coding|1/1|c.297G>A|p.Lys99Lys|297/1770|297/1770|99/589||	GT:PL	1/1:128,123,0
chrVII	1068831	.	G	A	225	.	ANN=A|missense_variant|MODERATE|IMA1|YGR287C|transcript|YGR287C|protein_coding|1/1|c.161C>T|p.Ala54Val|161/1770|161/1770|54/589||	GT:PL	1/1:252,87,0
chrVII	1068842	.	T	C	223	.	ANN=C|synonymous_variant|LOW|IMA1|YGR287C|transcript|YGR287C|protein_coding|1/1|c.150A>G|p.Lys50Lys|150/1770|150/1770|50/589||	GT:PL	1/1:250,81,0
chrVII	1068848	.	G	A	228	.	ANN=A|synonymous_variant|LOW|IMA1|YGR287C|transcript|YGR287C|protein_coding|1/1|c.144C>T|p.Tyr48Tyr|144/1770|144/1770|48/589||	GT:PL	1/1:255,87,0
chrVII	1068856	.	G	A	228	.	ANN=A|synonymous_variant|LOW|IMA1|YGR287C|transcript|YGR287C|protein_coding|1/1|c.136C>T|p.Leu46Leu|136/1770|136/1770|46/589||	GT:PL	1/1:255,84,0
chrVII	1068865	.	C	A	228	.	ANN=A|missense_variant|MODERATE|IMA1|YGR287C|transcript|YGR287C|protein_coding|1/1|c.127G>T|p.Ala43Ser|127/1770|127/1770|43/589||	GT:PL	1/1:255,93,0
chrVII	1068869	.	C	A	228	.	ANN=A|synonymous_variant|LOW|IMA1|YGR287C|transcript|YGR287C|protein_coding|1/1|c.123G>T|p.Gly41Gly|123/1770|123/1770|41/589||	GT:PL	1/1:255,105,0
chrVII	1068872	.	T	C	228	.	ANN=C|synonymous_variant|LOW|IMA1|YGR287C|transcript|YGR287C|protein_coding|1/1|c.120A>G|p.Lys40Lys|120/1770|120/1770|40/589||	GT:PL	1/1:255,96,0
chrVII	1068878	.	G	A	228	.	ANN=A|synonymous_variant|LOW|IMA1|YGR287C|transcript|YGR287C|protein_coding|1/1|c.114C>T|p.Asp38Asp|114/1770|114/1770|38/589||	GT:PL	1/1:255,120,0
chrVII	1071147	.	A	G	228	.	ANN=G|synonymous_variant|LOW|MAL13|YGR288W|transcript|YGR288W|protein_coding|1/1|c.855A>G|p.Val285Val|855/1422|855/1422|285/473||	GT:PL	1/1:255,93,0
chrVII	1071150	.	A	G	228	.	ANN=G|synonymous_variant|LOW|MAL13|YGR288W|transcript|YGR288W|protein_coding|1/1|c.858A>G|p.Pro286Pro|858/1422|858/1422|286/473||	GT:PL	1/1:255,90,0
chrVII	1073590	.	C	T	67	.	ANN=T|downstream_gene_variant|MODIFIER|MAL11|YGR289C|transcript|YGR289C|protein_coding||c.*373G>A|||||373|,T|intergenic_region|MODIFIER|MAL13-MAL11|YGR288W-YGR289C|intergenic_region|YGR288W-YGR289C|||n.1073590C>T||||||	GT:PL	1/1:94,42,0
chrVIII	12630	.	A	G	110	.	ANN=G|synonymous_variant|LOW|YHL045W|YHL045W|transcript|YHL045W|protein_coding|1/1|c.129A>G|p.Arg43Arg|129/348|129/348|43/115||,G|upstream_gene_variant|MODIFIER|PAU13|YHL046C|transcript|YHL046C|protein_coding||c.-345T>C|||||345|	GT:PL	1/1:137,57,0
chrVIII	12662	.	A	G	115	.	ANN=G|missense_variant|MODERATE|YHL045W|YHL045W|transcript|YHL045W|protein_coding|1/1|c.161A>G|p.Glu54Gly|161/348|161/348|54/115||,G|upstream_gene_variant|MODIFIER|PAU13|YHL046C|transcript|YHL046C|protein_coding||c.-377T>C|||||377|	GT:PL	1/1:142,27,0
chrVIII	12664	.	G	A	114	.	ANN=A|missense_variant|MODERATE|YHL045W|YHL045W|transcript|YHL045W|protein_coding|1/1|c.163G>A|p.Val55Ile|163/348|163/348|55/115||,A|upstream_gene_variant|MODIFIER|PAU13|YHL046C|transcript|YHL046C|protein_coding||c.-379C>T|||||379|	GT:PL	1/1:141,27,0
chrVIII	192973	.	G	A	144	.	ANN=A|synonymous_variant|LOW|DOG2|YHR043C|transcript|YHR043C|protein_coding|1/1|c.573C>T|p.Gly191Gly|573/741|573/741|191/246||,A|downstream_gene_variant|MODIFIER|NCP1|YHR042W|transcript|YHR042W|protein_coding||c.*355G>A|||||355|	GT:PL	1/1:171,81,0
chrVIII	194446	.	T	G	82	.	ANN=G|synonymous_variant|LOW|DOG1|YHR044C|transcript|YHR044C|protein_coding|1/1|c.363A>C|p.Pro121Pro|363/741|363/741|121/246||	GT:PL	1/1:109,60,0
chrVIII	195481	.	C	T	184	.	ANN=T|upstream_gene_variant|MODIFIER|YHR045W|YHR045W|transcript|YHR045W|protein_coding||c.-70C>T|||||70|,T|intergenic_region|MODIFIER|DOG1-YHR045W|YHR044C-YHR045W|intergenic_region|YHR044C-YHR045W|||n.195481C>T||||||	GT:PL	1/1:211,45,0
chrVIII	199974	.	G	C	228	.	ANN=C|missense_variant|MODERATE|AAP1|YHR047C|transcript|YHR047C|protein_coding|1/1|c.1337C>G|p.Thr446Arg|1337/2571|1337/2571|446/856||	GT:PL	1/1:255,93,0
chrVIII	279239	.	G	A	68	.	ANN=A|missense_variant|MODERATE|NAM8|YHR086W|transcript|YHR086W|protein_coding|1/1|c.1087G>A|p.Ala363Thr|1087/1572|1087/1572|363/523||	GT:PL	0/1:101,0,162
chrVIII	340175	.	C	T	132	.	ANN=T|synonymous_variant|LOW|DMA1|YHR115C|transcript|YHR115C|protein_coding|1/1|c.1185G>A|p.Glu395Glu|1185/1251|1185/1251|395/416||,T|downstream_gene_variant|MODIFIER|BZZ1|YHR114W|transcript|YHR114W|protein_coding||c.*191C>T|||||191|	GT:PL	1/1:159,24,0
chrVIII	440806	.	C	T	228	.	ANN=T|synonymous_variant|LOW|MTG2|YHR168W|transcript|YHR168W|protein_coding|1/1|c.430C>T|p.Leu144Leu|430/1557|430/1557|144/518||	GT:PL	1/1:255,120,0
chrVIII	514870	.	A	G	76	.	ANN=G|downstream_gene_variant|MODIFIER|SKN7|YHR206W|transcript|YHR206W|protein_coding||c.*270A>G|||||270|,G|downstream_gene_variant|MODIFIER|SET5|YHR207C|transcript|YHR207C|protein_coding||c.*35T>C|||||35|,G|intergenic_region|MODIFIER|SKN7-SET5|YHR206W-YHR207C|intergenic_region|YHR206W-YHR207C|||n.514870A>G||||||	GT:PL	1/1:103,21,0
chrVIII	519007	.	T	A	228	.	ANN=A|upstream_gene_variant|MODIFIER|CRG1|YHR209W|transcript|YHR209W|protein_coding||c.-430T>A|||||430|,A|downstream_gene_variant|MODIFIER|BAT1|YHR208W|transcript|YHR208W|protein_coding||c.*294T>A|||||294|,A|intergenic_region|MODIFIER|BAT1-CRG1|YHR208W-YHR209W|intergenic_region|YHR208W-YHR209W|||n.519007T>A||||||	GT:PL	1/1:255,81,0
chrVIII	525065	.	C	G	101	.	ANN=G|upstream_gene_variant|MODIFIER|FLO5|YHR211W|transcript|YHR211W|protein_coding||c.-327C>G|||||327|,G|intergenic_region|MODIFIER|YHR210C-FLO5|YHR210C-YHR211W|intergenic_region|YHR210C-YHR211W|||n.525065C>G||||||	GT:PL	1/1:128,60,0
chrVIII	525441	.	C	A	114	.	ANN=A|missense_variant|MODERATE|FLO5|YHR211W|transcript|YHR211W|protein_coding|1/1|c.50C>A|p.Ala17Glu|50/3228|50/3228|17/1075||	GT:PL	1/1:141,14,0
chrVIII	525442	.	A	G	116	.	ANN=G|synonymous_variant|LOW|FLO5|YHR211W|transcript|YHR211W|protein_coding|1/1|c.51A>G|p.Ala17Ala|51/3228|51/3228|17/1075||	GT:PL	1/1:143,14,0
chrVIII	525446	.	A	C	96	.	ANN=C|missense_variant|MODERATE|FLO5|YHR211W|transcript|YHR211W|protein_coding|1/1|c.55A>C|p.Ile19Leu|55/3228|55/3228|19/1075||	GT:PL	1/1:123,12,0
chrVIII	525451	.	T	C	88	.	ANN=C|synonymous_variant|LOW|FLO5|YHR211W|transcript|YHR211W|protein_coding|1/1|c.60T>C|p.Asn20Asn|60/3228|60/3228|20/1075||	GT:PL	1/1:115,12,0
chrVIII	525454	.	G	A	73	.	ANN=A|synonymous_variant|LOW|FLO5|YHR211W|transcript|YHR211W|protein_coding|1/1|c.63G>A|p.Val21Val|63/3228|63/3228|21/1075||	GT:PL	1/1:100,12,0
chrVIII	525457	.	C	A	57	.	ANN=A|synonymous_variant|LOW|FLO5|YHR211W|transcript|YHR211W|protein_coding|1/1|c.66C>A|p.Ala22Ala|66/3228|66/3228|22/1075||	GT:PL	1/1:84,8,0
chrVIII	528155	.	A	G	62	.	ANN=G|missense_variant|MODERATE|FLO5|YHR211W|transcript|YHR211W|protein_coding|1/1|c.2764A>G|p.Thr922Ala|2764/3228|2764/3228|922/1075||	GT:PL	0/1:95,0,116
chrVIII	528435	.	T	A	118	.	ANN=A|missense_variant|MODERATE|FLO5|YHR211W|transcript|YHR211W|protein_coding|1/1|c.3044T>A|p.Met1015Lys|3044/3228|3044/3228|1015/1075||	GT:PL	1/1:145,120,0
chrVIII	528437	.	A	G	47.2881	.	ANN=G|missense_variant|MODERATE|FLO5|YHR211W|transcript|YHR211W|protein_coding|1/1|c.3046A>G|p.Ser1016Gly|3046/3228|3046/3228|1016/1075||	GT:PL	0/1:80,0,42
chrVIII	528444	.	C	T	47.2881	.	ANN=T|missense_variant|MODERATE|FLO5|YHR211W|transcript|YHR211W|protein_coding|1/1|c.3053C>T|p.Thr1018Ile|3053/3228|3053/3228|1018/1075||	GT:PL	0/1:80,0,42
chrVIII	528447	.	G	C	40.3469	.	ANN=C|missense_variant|MODERATE|FLO5|YHR211W|transcript|YHR211W|protein_coding|1/1|c.3056G>C|p.Ser1019Thr|3056/3228|3056/3228|1019/1075||	GT:PL	0/1:73,0,45
chrVIII	528453	.	G	A	38.3737	.	ANN=A|missense_variant|MODERATE|FLO5|YHR211W|transcript|YHR211W|protein_coding|1/1|c.3062G>A|p.Gly1021Glu|3062/3228|3062/3228|1021/1075||	GT:PL	0/1:71,0,45
chrVIII	528455	.	T	C	37.3836	.	ANN=C|synonymous_variant|LOW|FLO5|YHR211W|transcript|YHR211W|protein_coding|1/1|c.3064T>C|p.Leu1022Leu|3064/3228|3064/3228|1022/1075||	GT:PL	0/1:70,0,45
chrVIII	528457	.	G	A	37.3836	.	ANN=A|synonymous_variant|LOW|FLO5|YHR211W|transcript|YHR211W|protein_coding|1/1|c.3066G>A|p.Leu1022Leu|3066/3228|3066/3228|1022/1075||	GT:PL	0/1:70,0,45
chrVIII	528677	.	A	G	68	.	ANN=G|downstream_gene_variant|MODIFIER|FLO5|YHR211W|transcript|YHR211W|protein_coding||c.*58A>G|||||58|,G|intergenic_region|MODIFIER|FLO5-YHR212C|YHR211W-YHR212C|intergenic_region|YHR211W-YHR212C|||n.528677A>G||||||	GT:PL	1/1:95,63,0
chrVIII	554668	.	G	A	44.804	.	ANN=A|synonymous_variant|LOW|IMD2|YHR216W|transcript|YHR216W|protein_coding|1/1|c.273G>A|p.Leu91Leu|273/1572|273/1572|91/523||	GT:PL	0/1:78,0,194
chrVIII	555293	.	G	A	116	.	ANN=A|missense_variant|MODERATE|IMD2|YHR216W|transcript|YHR216W|protein_coding|1/1|c.898G>A|p.Gly300Ser|898/1572|898/1572|300/523||	GT:PL	0/1:149,0,225
chrVIII	556225	.	A	T	34.7303	.	ANN=T|downstream_gene_variant|MODIFIER|IMD2|YHR216W|transcript|YHR216W|protein_coding||c.*258A>T|||||258|,T|downstream_gene_variant|MODIFIER|YHR217C|YHR217C|transcript|YHR217C|protein_coding||c.*356T>A|||||356|,T|intergenic_region|MODIFIER|IMD2-YHR217C|YHR216W-YHR217C|intergenic_region|YHR216W-YHR217C|||n.556225A>T||||||	GT:PL	0/1:68,0,140
chrVIII	556252	.	A	G	67	.	ANN=G|downstream_gene_variant|MODIFIER|IMD2|YHR216W|transcript|YHR216W|protein_coding||c.*285A>G|||||285|,G|downstream_gene_variant|MODIFIER|YHR217C|YHR217C|transcript|YHR217C|protein_coding||c.*329T>C|||||329|,G|intergenic_region|MODIFIER|IMD2-YHR217C|YHR216W-YHR217C|intergenic_region|YHR216W-YHR217C|||n.556252A>G||||||	GT:PL	0/1:100,0,174
chrVIII	556263	.	G	A	64	.	ANN=A|downstream_gene_variant|MODIFIER|IMD2|YHR216W|transcript|YHR216W|protein_coding||c.*296G>A|||||296|,A|downstream_gene_variant|MODIFIER|YHR217C|YHR217C|transcript|YHR217C|protein_coding||c.*318C>T|||||318|,A|intergenic_region|MODIFIER|IMD2-YHR217C|YHR216W-YHR217C|intergenic_region|YHR216W-YHR217C|||n.556263G>A||||||	GT:PL	0/1:97,0,182
chrVIII	556264	.	G	A	68	.	ANN=A|downstream_gene_variant|MODIFIER|IMD2|YHR216W|transcript|YHR216W|protein_coding||c.*297G>A|||||297|,A|downstream_gene_variant|MODIFIER|YHR217C|YHR217C|transcript|YHR217C|protein_coding||c.*317C>T|||||317|,A|intergenic_region|MODIFIER|IMD2-YHR217C|YHR216W-YHR217C|intergenic_region|YHR216W-YHR217C|||n.556264G>A||||||	GT:PL	0/1:101,0,196
chrVIII	556318	.	T	G	157	.	ANN=G|downstream_gene_variant|MODIFIER|IMD2|YHR216W|transcript|YHR216W|protein_coding||c.*351T>G|||||351|,G|downstream_gene_variant|MODIFIER|YHR217C|YHR217C|transcript|YHR217C|protein_coding||c.*263A>C|||||263|,G|intergenic_region|MODIFIER|IMD2-YHR217C|YHR216W-YHR217C|intergenic_region|YHR216W-YHR217C|||n.556318T>G||||||	GT:PL	1/1:184,151,0
chrVIII	556341	.	A	T	103	.	ANN=T|downstream_gene_variant|MODIFIER|IMD2|YHR216W|transcript|YHR216W|protein_coding||c.*374A>T|||||374|,T|downstream_gene_variant|MODIFIER|YHR217C|YHR217C|transcript|YHR217C|protein_coding||c.*240T>A|||||240|,T|intergenic_region|MODIFIER|IMD2-YHR217C|YHR216W-YHR217C|intergenic_region|YHR216W-YHR217C|||n.556341A>T||||||	GT:PL	0/1:136,0,32
chrVIII	556344	.	G	A	121	.	ANN=A|downstream_gene_variant|MODIFIER|IMD2|YHR216W|transcript|YHR216W|protein_coding||c.*377G>A|||||377|,A|downstream_gene_variant|MODIFIER|YHR217C|YHR217C|transcript|YHR217C|protein_coding||c.*237C>T|||||237|,A|intergenic_region|MODIFIER|IMD2-YHR217C|YHR216W-YHR217C|intergenic_region|YHR216W-YHR217C|||n.556344G>A||||||	GT:PL	0/1:154,0,32
chrVIII	556369	.	G	A	119	.	ANN=A|downstream_gene_variant|MODIFIER|IMD2|YHR216W|transcript|YHR216W|protein_coding||c.*402G>A|||||402|,A|downstream_gene_variant|MODIFIER|YHR217C|YHR217C|transcript|YHR217C|protein_coding||c.*212C>T|||||212|,A|intergenic_region|MODIFIER|IMD2-YHR217C|YHR216W-YHR217C|intergenic_region|YHR216W-YHR217C|||n.556369G>A||||||	GT:PL	1/1:146,101,0
chrIX	23605	.	G	A	71	.	ANN=A|synonymous_variant|LOW|YIL169C|YIL169C|transcript|YIL169C|protein_coding|1/1|c.2502C>T|p.Thr834Thr|2502/2988|2502/2988|834/995||	GT:PL	0/1:104,0,144
chrIX	23647	.	A	G	56	.	ANN=G|synonymous_variant|LOW|YIL169C|YIL169C|transcript|YIL169C|protein_coding|1/1|c.2460T>C|p.Ala820Ala|2460/2988|2460/2988|820/995||	GT:PL	1/1:83,33,0
chrIX	23650	.	T	C	46.0311	.	ANN=C|synonymous_variant|LOW|YIL169C|YIL169C|transcript|YIL169C|protein_coding|1/1|c.2457A>G|p.Glu819Glu|2457/2988|2457/2988|819/995||	GT:PL	1/1:73,30,0
chrIX	23838	.	C	T	124	.	ANN=T|missense_variant|MODERATE|YIL169C|YIL169C|transcript|YIL169C|protein_coding|1/1|c.2269G>A|p.Ala757Thr|2269/2988|2269/2988|757/995||	GT:PL	1/1:151,78,0
chrIX	23842	.	T	A	126	.	ANN=A|synonymous_variant|LOW|YIL169C|YIL169C|transcript|YIL169C|protein_coding|1/1|c.2265A>T|p.Thr755Thr|2265/2988|2265/2988|755/995||	GT:PL	1/1:153,84,0
chrIX	23846	.	G	T	39.066	.	ANN=T|missense_variant|MODERATE|YIL169C|YIL169C|transcript|YIL169C|protein_coding|1/1|c.2261C>A|p.Ala754Glu|2261/2988|2261/2988|754/995||	GT:PL	0/1:72,0,30
chrIX	23851	.	T	A	159	.	ANN=A|synonymous_variant|LOW|YIL169C|YIL169C|transcript|YIL169C|protein_coding|1/1|c.2256A>T|p.Thr752Thr|2256/2988|2256/2988|752/995||	GT:PL	1/1:186,96,0
chrIX	23859	.	T	C	180	.	ANN=C|missense_variant|MODERATE|YIL169C|YIL169C|transcript|YIL169C|protein_coding|1/1|c.2248A>G|p.Lys750Glu|2248/2988|2248/2988|750/995||	GT:PL	1/1:207,87,0
chrIX	23860	.	G	A	158	.	ANN=A|synonymous_variant|LOW|YIL169C|YIL169C|transcript|YIL169C|protein_coding|1/1|c.2247C>T|p.Ser749Ser|2247/2988|2247/2988|749/995||	GT:PL	1/1:185,74,0
chrIX	23862	.	A	G	159	.	ANN=G|missense_variant|MODERATE|YIL169C|YIL169C|transcript|YIL169C|protein_coding|1/1|c.2245T>C|p.Ser749Pro|2245/2988|2245/2988|749/995||	GT:PL	1/1:186,86,0
chrIX	29565	.	G	A	112	.	ANN=A|downstream_gene_variant|MODIFIER|YIL168W|YIL168W|transcript|YIL168W|pseudogene||n.*150G>A|||||150|,A|non_coding_exon_variant|MODIFIER|SDL1|YIL167W|transcript|YIL167W|pseudogene|1/1|n.150G>A||||||	GT:PL	1/1:139,51,0
chrIX	30792	.	A	G	65	.	ANN=G|downstream_gene_variant|MODIFIER|YIL166C|YIL166C|transcript|YIL166C|protein_coding||c.*146T>C|||||146|,G|intergenic_region|MODIFIER|SDL1-YIL166C|YIL167W-YIL166C|intergenic_region|YIL167W-YIL166C|||n.30792A>G||||||	GT:PL	1/1:92,40,0
chrIX	30810	.	C	T	50	.	ANN=T|downstream_gene_variant|MODIFIER|YIL166C|YIL166C|transcript|YIL166C|protein_coding||c.*128G>A|||||128|,T|intergenic_region|MODIFIER|SDL1-YIL166C|YIL167W-YIL166C|intergenic_region|YIL167W-YIL166C|||n.30810C>T||||||	GT:PL	1/1:77,42,0
chrIX	37220	.	G	A	141	.	ANN=A|synonymous_variant|LOW|YIL163C|YIL163C|transcript|YIL163C|protein_coding|1/1|c.33C>T|p.Ile11Ile|33/354|33/354|11/117||,A|upstream_gene_variant|MODIFIER|SUC2|YIL162W|transcript|YIL162W|protein_coding||c.-165G>A|||||165|	GT:PL	1/1:168,45,0
chrIX	37252	.	T	C	163	.	ANN=C|start_lost|HIGH|YIL163C|YIL163C|transcript|YIL163C|protein_coding|1/1|c.1A>G|p.Met1?|1/354|1/354|1/117||,C|upstream_gene_variant|MODIFIER|SUC2|YIL162W|transcript|YIL162W|protein_coding||c.-133T>C|||||133|;LOF=YIL163C|YIL163C|1|1.00	GT:PL	1/1:190,53,0
chrIX	38470	.	C	A	38.2702	.	ANN=A|synonymous_variant|LOW|SUC2|YIL162W|transcript|YIL162W|protein_coding|1/1|c.1086C>A|p.Pro362Pro|1086/1599|1086/1599|362/532||	GT:PL	0/1:72,0,238
chrIX	38629	.	C	T	47.9041	.	ANN=T|synonymous_variant|LOW|SUC2|YIL162W|transcript|YIL162W|protein_coding|1/1|c.1245C>T|p.Phe415Phe|1245/1599|1245/1599|415/532||	GT:PL	0/1:81,0,255
chrIX	45363	.	T	C	228	.	ANN=C|missense_variant|MODERATE|BNR1|YIL159W|transcript|YIL159W|protein_coding|1/1|c.3539T>C|p.Ile1180Thr|3539/4128|3539/4128|1180/1375||	GT:PL	1/1:255,66,0
chrIX	76381	.	G	A	228	.	ANN=A|synonymous_variant|LOW|PAN6|YIL145C|transcript|YIL145C|protein_coding|1/1|c.903C>T|p.Val301Val|903/930|903/930|301/309||	GT:PL	1/1:255,90,0
chrIX	118726	.	G	A	181	.	ANN=A|synonymous_variant|LOW|STH1|YIL126W|transcript|YIL126W|protein_coding|1/1|c.735G>A|p.Leu245Leu|735/4080|735/4080|245/1359||	GT:PL	1/1:208,54,0
chrIX	142413	.	G	T	58	.	ANN=T|intergenic_region|MODIFIER|PRM5-HIS5|YIL117C-YIL116W|intergenic_region|YIL117C-YIL116W|||n.142413G>T||||||	GT:PL	1/1:85,45,0
chrIX	142456	.	A	T	98	.	ANN=T|upstream_gene_variant|MODIFIER|HIS5|YIL116W|transcript|YIL116W|protein_coding||c.-472A>T|||||472|,T|intergenic_region|MODIFIER|PRM5-HIS5|YIL117C-YIL116W|intergenic_region|YIL117C-YIL116W|||n.142456A>T||||||	GT:PL	1/1:125,63,0
chrIX	142469	.	T	G	127	.	ANN=G|upstream_gene_variant|MODIFIER|HIS5|YIL116W|transcript|YIL116W|protein_coding||c.-459T>G|||||459|,G|intergenic_region|MODIFIER|PRM5-HIS5|YIL117C-YIL116W|intergenic_region|YIL117C-YIL116W|||n.142469T>G||||||	GT:PL	1/1:154,75,0
chrIX	142470	.	A	G	128	.	ANN=G|upstream_gene_variant|MODIFIER|HIS5|YIL116W|transcript|YIL116W|protein_coding||c.-458A>G|||||458|,G|intergenic_region|MODIFIER|PRM5-HIS5|YIL117C-YIL116W|intergenic_region|YIL117C-YIL116W|||n.142470A>G||||||	GT:PL	1/1:155,72,0
chrIX	143995	.	A	G	228	.	ANN=G|synonymous_variant|LOW|HIS5|YIL116W|transcript|YIL116W|protein_coding|1/1|c.1068A>G|p.Gly356Gly|1068/1158|1068/1158|356/385||,G|upstream_gene_variant|MODIFIER|YIL115W-A|YIL115W-A|transcript|YIL115W-A|protein_coding||c.-273A>G|||||273|,G|downstream_gene_variant|MODIFIER|NUP159|YIL115C|transcript|YIL115C|protein_coding||c.*332T>C|||||332|	GT:PL	1/1:255,60,0
chrIX	163185	.	A	G	51	.	ANN=G|downstream_gene_variant|MODIFIER|YIL108W|YIL108W|transcript|YIL108W|protein_coding||c.*208A>G|||||208|,G|downstream_gene_variant|MODIFIER|PFK26|YIL107C|transcript|YIL107C|protein_coding||c.*93T>C|||||93|,G|intergenic_region|MODIFIER|YIL108W-PFK26|YIL108W-YIL107C|intergenic_region|YIL108W-YIL107C|||n.163185A>G||||||	GT:PL	1/1:78,8,0
chrIX	163200	.	T	A	58	.	ANN=A|downstream_gene_variant|MODIFIER|YIL108W|YIL108W|transcript|YIL108W|protein_coding||c.*223T>A|||||223|,A|downstream_gene_variant|MODIFIER|PFK26|YIL107C|transcript|YIL107C|protein_coding||c.*78A>T|||||78|,A|intergenic_region|MODIFIER|YIL108W-PFK26|YIL108W-YIL107C|intergenic_region|YIL108W-YIL107C|||n.163200T>A||||||	GT:PL	1/1:85,18,0
chrIX	166383	.	A	G	127	.	ANN=G|upstream_gene_variant|MODIFIER|MOB1|YIL106W|transcript|YIL106W|protein_coding||c.-32A>G|||||32|WARNING_TRANSCRIPT_MULTIPLE_STOP_CODONS,G|intergenic_region|MODIFIER|PFK26-MOB1|YIL107C-YIL106W|intergenic_region|YIL107C-YIL106W|||n.166383A>G||||||	GT:PL	1/1:154,24,0
chrIX	175126	.	A	C	75	.	ANN=C|upstream_gene_variant|MODIFIER|YIL102C|YIL102C|transcript|YIL102C|protein_coding||c.-239T>G|||||239|,C|downstream_gene_variant|MODIFIER|tT_AGU_I1|tT_AGU_I1|transcript|tT_AGU_I1|tRNA||n.*23A>C|||||23|,C|downstream_gene_variant|MODIFIER|XBP1|YIL101C|transcript|YIL101C|protein_coding||c.*181T>G|||||181|,C|intergenic_region|MODIFIER|tT_AGU_I1-XBP1|tT_AGU_I1-YIL101C|intergenic_region|tT_AGU_I1-Y…	GT:PL	1/1:102,33,0
chrIX	231757	.	T	C	187	.	ANN=C|synonymous_variant|LOW|RPS24B|YIL069C|transcript|YIL069C|protein_coding|2/2|c.204A>G|p.Lys68Lys|204/408|204/408|68/135||	GT:PL	1/1:214,96,0
chrIX	246179	.	T	A	58	.	ANN=A|upstream_gene_variant|MODIFIER|YIL060W|YIL060W|transcript|YIL060W|protein_coding||c.-213T>A|||||213|,A|downstream_gene_variant|MODIFIER|YIL059C|YIL059C|transcript|YIL059C|protein_coding||c.*371A>T|||||371|,A|intergenic_region|MODIFIER|SNP1-YIL060W|YIL061C-YIL060W|intergenic_region|YIL061C-YIL060W|||n.246179T>A||||||	GT:PL	1/1:85,30,0
chrIX	246643	.	A	C	228	.	ANN=C|synonymous_variant|LOW|YIL060W|YIL060W|transcript|YIL060W|protein_coding|1/1|c.252A>C|p.Val84Val|252/435|252/435|84/144||,C|synonymous_variant|LOW|YIL059C|YIL059C|transcript|YIL059C|protein_coding|1/1|c.273T>G|p.Ala91Ala|273/366|273/366|91/121||,C|upstream_gene_variant|MODIFIER|YIL058W|YIL058W|transcript|YIL058W|protein_coding||c.-271A>C|||||271|	GT:PL	1/1:255,75,0
chrIX	247384	.	G	C	149	.	ANN=C|upstream_gene_variant|MODIFIER|YIL059C|YIL059C|transcript|YIL059C|protein_coding||c.-469C>G|||||469|,C|downstream_gene_variant|MODIFIER|YIL058W|YIL058W|transcript|YIL058W|protein_coding||c.*186G>C|||||186|,C|intergenic_region|MODIFIER|YIL058W-RGI2|YIL058W-YIL057C|intergenic_region|YIL058W-YIL057C|||n.247384G>C||||||	GT:PL	1/1:176,178,0
chrIX	247387	.	T	C	161	.	ANN=C|upstream_gene_variant|MODIFIER|YIL059C|YIL059C|transcript|YIL059C|protein_coding||c.-472A>G|||||472|,C|downstream_gene_variant|MODIFIER|YIL058W|YIL058W|transcript|YIL058W|protein_coding||c.*189T>C|||||189|,C|intergenic_region|MODIFIER|YIL058W-RGI2|YIL058W-YIL057C|intergenic_region|YIL058W-YIL057C|||n.247387T>C||||||	GT:PL	1/1:188,178,0
chrIX	247394	.	A	C	161	.	ANN=C|upstream_gene_variant|MODIFIER|YIL059C|YIL059C|transcript|YIL059C|protein_coding||c.-479T>G|||||479|,C|downstream_gene_variant|MODIFIER|YIL058W|YIL058W|transcript|YIL058W|protein_coding||c.*196A>C|||||196|,C|intergenic_region|MODIFIER|YIL058W-RGI2|YIL058W-YIL057C|intergenic_region|YIL058W-YIL057C|||n.247394A>C||||||	GT:PL	1/1:188,181,0
chrIX	249795	.	T	C	127	.	ANN=C|upstream_gene_variant|MODIFIER|VHR1|YIL056W|transcript|YIL056W|protein_coding||c.-196T>C|||||196|,C|intergenic_region|MODIFIER|SUP17-VHR1|tS_UGA_I-YIL056W|intergenic_region|tS_UGA_I-YIL056W|||n.249795T>C||||||	GT:PL	0/1:161,0,42
chrIX	260018	.	T	A	180	.	ANN=A|upstream_gene_variant|MODIFIER|DFG10|YIL049W|transcript|YIL049W|protein_coding||c.-140T>A|||||140|,A|downstream_gene_variant|MODIFIER|PCL7|YIL050W|transcript|YIL050W|protein_coding||c.*248T>A|||||248|,A|intergenic_region|MODIFIER|PCL7-DFG10|YIL050W-YIL049W|intergenic_region|YIL050W-YIL049W|||n.260018T>A||||||	GT:PL	1/1:207,66,0
chrIX	260022	.	C	T	188	.	ANN=T|upstream_gene_variant|MODIFIER|DFG10|YIL049W|transcript|YIL049W|protein_coding||c.-136C>T|||||136|,T|downstream_gene_variant|MODIFIER|PCL7|YIL050W|transcript|YIL050W|protein_coding||c.*252C>T|||||252|,T|intergenic_region|MODIFIER|PCL7-DFG10|YIL050W-YIL049W|intergenic_region|YIL050W-YIL049W|||n.260022C>T||||||	GT:PL	1/1:215,75,0
chrIX	270694	.	T	A	108	.	ANN=A|upstream_gene_variant|MODIFIER|PIG2|YIL045W|transcript|YIL045W|protein_coding||c.-467T>A|||||467|,A|downstream_gene_variant|MODIFIER|MET30|YIL046W|transcript|YIL046W|protein_coding||c.*121T>A|||||121|,A|intergenic_region|MODIFIER|MET30-PIG2|YIL046W-YIL045W|intergenic_region|YIL046W-YIL045W|||n.270694T>A||||||	GT:PL	1/1:135,60,0
chrIX	316244	.	A	T	218	.	ANN=T|downstream_gene_variant|MODIFIER|FAF1|YIL019W|transcript|YIL019W|protein_coding||c.*111A>T|||||111|,T|intergenic_region|MODIFIER|FAF1-RPL2B|YIL019W-YIL018W|intergenic_region|YIL019W-YIL018W|||n.316244A>T||||||	GT:PL	1/1:245,69,0
chrIX	317443	.	A	G	116	.	ANN=G|missense_variant|MODERATE|RPL2B|YIL018W|transcript|YIL018W|protein_coding|2/2|c.274A>G|p.Lys92Glu|274/763|274/763|92/253||WARNING_TRANSCRIPT_MULTIPLE_STOP_CODONS	GT:PL	1/1:143,138,0
chrIX	370396	.	T	G	197	.	ANN=G|upstream_gene_variant|MODIFIER|PAN1|YIR006C|transcript|YIR006C|protein_coding||c.-488A>C|||||488|,G|upstream_gene_variant|MODIFIER|tE_UUC_I|tE_UUC_I|transcript|tE_UUC_I|tRNA||n.-21T>G|||||21|,G|upstream_gene_variant|MODIFIER|YIR007W|YIR007W|transcript|YIR007W|protein_coding||c.-308T>G|||||308|,G|intergenic_region|MODIFIER|PAN1-tE_UUC_I|YIR006C-tE_UUC_I|intergenic_region|YIR006C-tE_UUC_I|||n…	GT:PL	1/1:224,69,0
chrIX	387502	.	T	C	127	.	ANN=C|intergenic_region|MODIFIER|YIR018C-A-MUC1|YIR018C-A-YIR019C|intergenic_region|YIR018C-A-YIR019C|||n.387502T>C||||||	GT:PL	1/1:154,66,0
chrIX	387640	.	G	A	76	.	ANN=A|intergenic_region|MODIFIER|YIR018C-A-MUC1|YIR018C-A-YIR019C|intergenic_region|YIR018C-A-YIR019C|||n.387640G>A||||||	GT:PL	1/1:103,36,0
chrIX	389968	.	C	T	219	.	ANN=T|synonymous_variant|LOW|MUC1|YIR019C|transcript|YIR019C|protein_coding|1/1|c.3708G>A|p.Thr1236Thr|3708/4104|3708/4104|1236/1367||	GT:PL	1/1:246,129,0
chrIX	391198	.	G	A	51	.	ANN=A|synonymous_variant|LOW|MUC1|YIR019C|transcript|YIR019C|protein_coding|1/1|c.2478C>T|p.Thr826Thr|2478/4104|2478/4104|826/1367||	GT:PL	1/1:79,9,0
chrIX	391213	.	G	A	52	.	ANN=A|synonymous_variant|LOW|MUC1|YIR019C|transcript|YIR019C|protein_coding|1/1|c.2463C>T|p.Ser821Ser|2463/4104|2463/4104|821/1367||	GT:PL	1/1:79,12,0
chrIX	392776	.	A	G	101	.	ANN=G|synonymous_variant|LOW|MUC1|YIR019C|transcript|YIR019C|protein_coding|1/1|c.900T>C|p.Thr300Thr|900/4104|900/4104|300/1367||	GT:PL	1/1:128,45,0
chrIX	395011	.	T	C	228	.	ANN=C|missense_variant|MODERATE|YIR020W-A|YIR020W-A|transcript|YIR020W-A|protein_coding|1/1|c.95T>C|p.Val32Ala|95/243|95/243|32/80||,C|upstream_gene_variant|MODIFIER|YIR020C|YIR020C|transcript|YIR020C|protein_coding||c.-454A>G|||||454|,C|non_coding_exon_variant|MODIFIER|ICR1|ICR1|transcript|ICR1|ncRNA|1/1|n.2072A>G||||||	GT:PL	1/1:255,69,0
chrIX	397305	.	G	A	228	.	ANN=A|synonymous_variant|LOW|YIR020C-B|YIR020C-B|transcript|YIR020C-B|protein_coding|1/1|c.645C>T|p.Phe215Phe|645/735|645/735|215/244||,A|synonymous_variant|LOW|MRS1|YIR021W|transcript|YIR021W|protein_coding|1/1|c.12G>A|p.Lys4Lys|12/1092|12/1092|4/363||,A|upstream_gene_variant|MODIFIER|ICR1|ICR1|transcript|ICR1|ncRNA||n.-223C>T|||||223|,A|downstream_gene_variant|MODIFIER|PWR1|PWR1|transcript|PWR1…	GT:PL	1/1:255,114,0
chrX	111661	.	T	C	220	.	ANN=C|downstream_gene_variant|MODIFIER|YJL163C|YJL163C|transcript|YJL163C|protein_coding||c.*5A>G|||||5|,C|intergenic_region|MODIFIER|TPK1-YJL163C|YJL164C-YJL163C|intergenic_region|YJL164C-YJL163C|||n.111661T>C||||||	GT:PL	1/1:247,54,0
chrX	118988	.	C	T	102	.	ANN=T|upstream_gene_variant|MODIFIER|YJL160C|YJL160C|transcript|YJL160C|protein_coding||c.-163G>A|||||163|,T|intergenic_region|MODIFIER|YJL160C-HSP150|YJL160C-YJL159W|intergenic_region|YJL160C-YJL159W|||n.118988C>T||||||	GT:PL	1/1:129,39,0
chrX	118997	.	C	T	154	.	ANN=T|upstream_gene_variant|MODIFIER|YJL160C|YJL160C|transcript|YJL160C|protein_coding||c.-172G>A|||||172|,T|intergenic_region|MODIFIER|YJL160C-HSP150|YJL160C-YJL159W|intergenic_region|YJL160C-YJL159W|||n.118997C>T||||||	GT:PL	1/1:181,39,0
chrX	120829	.	T	C	88	.	ANN=C|synonymous_variant|LOW|HSP150|YJL159W|transcript|YJL159W|protein_coding|1/1|c.381T>C|p.Ile127Ile|381/1242|381/1242|127/413||	GT:PL	1/1:115,31,0
chrX	120858	.	A	G	38.2448	.	ANN=G|missense_variant|MODERATE|HSP150|YJL159W|transcript|YJL159W|protein_coding|1/1|c.410A>G|p.Lys137Arg|410/1242|410/1242|137/413||	GT:PL	1/1:65,8,0
chrX	121144	.	C	T	52	.	ANN=T|synonymous_variant|LOW|HSP150|YJL159W|transcript|YJL159W|protein_coding|1/1|c.696C>T|p.Ile232Ile|696/1242|696/1242|232/413||	GT:PL	1/1:79,7,0
chrX	121168	.	T	C	129	.	ANN=C|synonymous_variant|LOW|HSP150|YJL159W|transcript|YJL159W|protein_coding|1/1|c.720T>C|p.Thr240Thr|720/1242|720/1242|240/413||	GT:PL	1/1:156,24,0
chrX	121180	.	C	T	158	.	ANN=T|synonymous_variant|LOW|HSP150|YJL159W|transcript|YJL159W|protein_coding|1/1|c.732C>T|p.Thr244Thr|732/1242|732/1242|244/413||	GT:PL	1/1:185,55,0
chrX	121836	.	C	T	208	.	ANN=T|downstream_gene_variant|MODIFIER|HSP150|YJL159W|transcript|YJL159W|protein_coding||c.*146C>T|||||146|,T|downstream_gene_variant|MODIFIER|CIS3|YJL158C|transcript|YJL158C|protein_coding||c.*429G>A|||||429|,T|intergenic_region|MODIFIER|HSP150-CIS3|YJL159W-YJL158C|intergenic_region|YJL159W-YJL158C|||n.121836C>T||||||	GT:PL	1/1:235,66,0
chrX	150695	.	T	C	215	.	ANN=C|upstream_gene_variant|MODIFIER|YAK1|YJL141C|transcript|YJL141C|protein_coding||c.-305A>G|||||305|,C|upstream_gene_variant|MODIFIER|RPB4|YJL140W|transcript|YJL140W|protein_coding||c.-266T>C|||||266|,C|intergenic_region|MODIFIER|YAK1-RPB4|YJL141C-YJL140W|intergenic_region|YJL141C-YJL140W|||n.150695T>C||||||	GT:PL	1/1:242,84,0
chrX	160169	.	G	A	64	.	ANN=A|upstream_gene_variant|MODIFIER|YJL133C-A|YJL133C-A|transcript|YJL133C-A|protein_coding||c.-322C>T|||||322|,A|upstream_gene_variant|MODIFIER|MRS3|YJL133W|transcript|YJL133W|protein_coding||c.-450G>A|||||450|,A|intergenic_region|MODIFIER|YJL133C-A-MRS3|YJL133C-A-YJL133W|intergenic_region|YJL133C-A-YJL133W|||n.160169G>A||||||	GT:PL	1/1:91,33,0
chrX	160173	.	C	A	59	.	ANN=A|upstream_gene_variant|MODIFIER|YJL133C-A|YJL133C-A|transcript|YJL133C-A|protein_coding||c.-326G>T|||||326|,A|upstream_gene_variant|MODIFIER|MRS3|YJL133W|transcript|YJL133W|protein_coding||c.-446C>A|||||446|,A|intergenic_region|MODIFIER|YJL133C-A-MRS3|YJL133C-A-YJL133W|intergenic_region|YJL133C-A-YJL133W|||n.160173C>A||||||	GT:PL	1/1:86,27,0
chrX	160189	.	A	G	59	.	ANN=G|upstream_gene_variant|MODIFIER|YJL133C-A|YJL133C-A|transcript|YJL133C-A|protein_coding||c.-342T>C|||||342|,G|upstream_gene_variant|MODIFIER|MRS3|YJL133W|transcript|YJL133W|protein_coding||c.-430A>G|||||430|,G|intergenic_region|MODIFIER|YJL133C-A-MRS3|YJL133C-A-YJL133W|intergenic_region|YJL133C-A-YJL133W|||n.160189A>G||||||	GT:PL	1/1:86,28,0
chrX	160190	.	A	T	62	.	ANN=T|upstream_gene_variant|MODIFIER|YJL133C-A|YJL133C-A|transcript|YJL133C-A|protein_coding||c.-343T>A|||||343|,T|upstream_gene_variant|MODIFIER|MRS3|YJL133W|transcript|YJL133W|protein_coding||c.-429A>T|||||429|,T|intergenic_region|MODIFIER|YJL133C-A-MRS3|YJL133C-A-YJL133W|intergenic_region|YJL133C-A-YJL133W|||n.160190A>T||||||	GT:PL	1/1:89,36,0
chrX	160206	.	G	C	63	.	ANN=C|upstream_gene_variant|MODIFIER|YJL133C-A|YJL133C-A|transcript|YJL133C-A|protein_coding||c.-359C>G|||||359|,C|upstream_gene_variant|MODIFIER|MRS3|YJL133W|transcript|YJL133W|protein_coding||c.-413G>C|||||413|,C|intergenic_region|MODIFIER|YJL133C-A-MRS3|YJL133C-A-YJL133W|intergenic_region|YJL133C-A-YJL133W|||n.160206G>C||||||	GT:PL	1/1:90,42,0
chrX	160222	.	T	C	61	.	ANN=C|upstream_gene_variant|MODIFIER|YJL133C-A|YJL133C-A|transcript|YJL133C-A|protein_coding||c.-375A>G|||||375|,C|upstream_gene_variant|MODIFIER|MRS3|YJL133W|transcript|YJL133W|protein_coding||c.-397T>C|||||397|,C|intergenic_region|MODIFIER|YJL133C-A-MRS3|YJL133C-A-YJL133W|intergenic_region|YJL133C-A-YJL133W|||n.160222T>C||||||	GT:PL	1/1:88,42,0
chrX	160223	.	C	A	58	.	ANN=A|upstream_gene_variant|MODIFIER|YJL133C-A|YJL133C-A|transcript|YJL133C-A|protein_coding||c.-376G>T|||||376|,A|upstream_gene_variant|MODIFIER|MRS3|YJL133W|transcript|YJL133W|protein_coding||c.-396C>A|||||396|,A|intergenic_region|MODIFIER|YJL133C-A-MRS3|YJL133C-A-YJL133W|intergenic_region|YJL133C-A-YJL133W|||n.160223C>A||||||	GT:PL	1/1:85,42,0
chrX	160273	.	G	A	84	.	ANN=A|upstream_gene_variant|MODIFIER|YJL133C-A|YJL133C-A|transcript|YJL133C-A|protein_coding||c.-426C>T|||||426|,A|upstream_gene_variant|MODIFIER|MRS3|YJL133W|transcript|YJL133W|protein_coding||c.-346G>A|||||346|,A|intergenic_region|MODIFIER|YJL133C-A-MRS3|YJL133C-A-YJL133W|intergenic_region|YJL133C-A-YJL133W|||n.160273G>A||||||	GT:PL	1/1:111,39,0
chrX	326274	.	C	T	228	.	ANN=T|missense_variant|MODERATE|BIT61|YJL058C|transcript|YJL058C|protein_coding|1/1|c.1600G>A|p.Glu534Lys|1600/1632|1600/1632|534/543||,T|downstream_gene_variant|MODIFIER|YHC3|YJL059W|transcript|YJL059W|protein_coding||c.*84C>T|||||84|	GT:PL	1/1:255,111,0
chrX	330228	.	A	G	107	.	ANN=G|upstream_gene_variant|MODIFIER|IKS1|YJL057C|transcript|YJL057C|protein_coding||c.-107T>C|||||107|,G|downstream_gene_variant|MODIFIER|ZAP1|YJL056C|transcript|YJL056C|protein_coding||c.*203T>C|||||203|,G|intergenic_region|MODIFIER|IKS1-ZAP1|YJL057C-YJL056C|intergenic_region|YJL057C-YJL056C|||n.330228A>G||||||	GT:PL	1/1:134,36,0
chrX	332711	.	T	A	59	.	ANN=A|synonymous_variant|LOW|ZAP1|YJL056C|transcript|YJL056C|protein_coding|1/1|c.363A>T|p.Ser121Ser|363/2643|363/2643|121/880||	GT:PL	1/1:86,24,0
chrX	332714	.	C	A	65	.	ANN=A|synonymous_variant|LOW|ZAP1|YJL056C|transcript|YJL056C|protein_coding|1/1|c.360G>T|p.Pro120Pro|360/2643|360/2643|120/880||	GT:PL	1/1:92,24,0
chrX	332715	.	G	T	65	.	ANN=T|missense_variant|MODERATE|ZAP1|YJL056C|transcript|YJL056C|protein_coding|1/1|c.359C>A|p.Pro120Gln|359/2643|359/2643|120/880||	GT:PL	1/1:92,24,0
chrX	338049	.	G	A	228	.	ANN=A|upstream_gene_variant|MODIFIER|YJL052C-A|YJL052C-A|transcript|YJL052C-A|protein_coding||c.-46C>T|||||46|,A|upstream_gene_variant|MODIFIER|TDH1|YJL052W|transcript|YJL052W|protein_coding||c.-222G>A|||||222|,A|intergenic_region|MODIFIER|YJL052C-A-TDH1|YJL052C-A-YJL052W|intergenic_region|YJL052C-A-YJL052W|||n.338049G>A||||||	GT:PL	1/1:255,71,0
chrX	364028	.	T	C	228	.	ANN=C|missense_variant|MODERATE|MHP1|YJL042W|transcript|YJL042W|protein_coding|1/1|c.2780T>C|p.Leu927Ser|2780/4197|2780/4197|927/1398||	GT:PL	1/1:255,72,0
chrX	367017	.	T	C	98	.	ANN=C|stop_lost|HIGH|NSP1|YJL041W|transcript|YJL041W|protein_coding|2/2|c.1114T>C|p.Ter372Argext*?|1114/2470|1114/2470|372/822||WARNING_TRANSCRIPT_MULTIPLE_STOP_CODONS	GT:PL	1/1:125,24,0
chrX	374411	.	T	C	132	.	ANN=C|downstream_gene_variant|MODIFIER|tD_GUC_J3|tD_GUC_J3|transcript|tD_GUC_J3|tRNA||n.*13A>G|||||13|,C|downstream_gene_variant|MODIFIER|tR_UCU_J2|tR_UCU_J2|transcript|tR_UCU_J2|tRNA||n.*95A>G|||||95|,C|intergenic_region|MODIFIER|NUP192-tD_GUC_J3|YJL039C-tD_GUC_J3|intergenic_region|YJL039C-tD_GUC_J3|||n.374411T>C||||||	GT:PL	0/1:166,0,41
chrX	387633	.	C	T	228	.	ANN=T|upstream_gene_variant|MODIFIER|BET4|YJL031C|transcript|YJL031C|protein_coding||c.-195G>A|||||195|,T|upstream_gene_variant|MODIFIER|MAD2|YJL030W|transcript|YJL030W|protein_coding||c.-24C>T|||||24|,T|intergenic_region|MODIFIER|BET4-MAD2|YJL031C-YJL030W|intergenic_region|YJL031C-YJL030W|||n.387633C>T||||||	GT:PL	1/1:255,78,0
chrX	455859	.	G	A	100	.	ANN=A|upstream_gene_variant|MODIFIER|MET3|YJR010W|transcript|YJR010W|protein_coding||c.-380G>A|||||380|,A|intergenic_region|MODIFIER|TDH2-MET3|YJR009C-YJR010W|intergenic_region|YJR009C-YJR010W|||n.455859G>A||||||	GT:PL	1/1:127,33,0
chrX	523349	.	G	A	228	.	ANN=A|synonymous_variant|LOW|TAH11|YJR046W|transcript|YJR046W|protein_coding|1/1|c.1302G>A|p.Arg434Arg|1302/1815|1302/1815|434/604||	GT:PL	1/1:255,108,0
chrX	538035	.	C	A	71	.	ANN=A|downstream_gene_variant|MODIFIER|YJR054W|YJR054W|transcript|YJR054W|protein_coding||c.*486C>A|||||486|,A|intergenic_region|MODIFIER|YJR054W-HSX1|YJR054W-tR_CCU_J|intergenic_region|YJR054W-tR_CCU_J|||n.538035C>A||||||	GT:PL	1/1:98,24,0
chrX	538049	.	C	T	74	.	ANN=T|downstream_gene_variant|MODIFIER|YJR054W|YJR054W|transcript|YJR054W|protein_coding||c.*500C>T|||||500|,T|intergenic_region|MODIFIER|YJR054W-HSX1|YJR054W-tR_CCU_J|intergenic_region|YJR054W-tR_CCU_J|||n.538049C>T||||||	GT:PL	1/1:101,24,0
chrX	538083	.	T	A	74	.	ANN=A|upstream_gene_variant|MODIFIER|HSX1|tR_CCU_J|transcript|tR_CCU_J|tRNA||n.-472T>A|||||472|,A|intergenic_region|MODIFIER|YJR054W-HSX1|YJR054W-tR_CCU_J|intergenic_region|YJR054W-tR_CCU_J|||n.538083T>A||||||	GT:PL	1/1:101,21,0
chrX	715095	.	G	A	60	.	ANN=A|missense_variant|MODERATE|DAN4|YJR151C|transcript|YJR151C|protein_coding|1/1|c.646C>T|p.Pro216Ser|646/3486|646/3486|216/1161||	GT:PL	1/1:87,18,0
chrXI	36454	.	C	T	129	.	ANN=T|downstream_gene_variant|MODIFIER|SAC1|YKL212W|transcript|YKL212W|protein_coding||c.*40C>T|||||40|,T|downstream_gene_variant|MODIFIER|TRP3|YKL211C|transcript|YKL211C|protein_coding||c.*245G>A|||||245|,T|intergenic_region|MODIFIER|SAC1-TRP3|YKL212W-YKL211C|intergenic_region|YKL212W-YKL211C|||n.36454C>T||||||	GT:PL	1/1:156,24,0
chrXI	149190	.	C	A	64	.	ANN=A|upstream_gene_variant|MODIFIER|YKL162C|YKL162C|transcript|YKL162C|protein_coding||c.-352G>T|||||352|,A|downstream_gene_variant|MODIFIER|KDX1|YKL161C|transcript|YKL161C|protein_coding||c.*196G>T|||||196|,A|intergenic_region|MODIFIER|YKL162C-KDX1|YKL162C-YKL161C|intergenic_region|YKL162C-YKL161C|||n.149190C>A||||||	GT:PL	0/1:97,0,159
chrXI	389081	.	G	A	144	.	ANN=A|downstream_gene_variant|MODIFIER|YKL027W|YKL027W|transcript|YKL027W|protein_coding||c.*176G>A|||||176|,A|downstream_gene_variant|MODIFIER|GPX1|YKL026C|transcript|YKL026C|protein_coding||c.*299C>T|||||299|,A|intergenic_region|MODIFIER|YKL027W-GPX1|YKL027W-YKL026C|intergenic_region|YKL027W-YKL026C|||n.389081G>A||||||	GT:PL	1/1:171,36,0
chrXI	389086	.	T	A	138	.	ANN=A|downstream_gene_variant|MODIFIER|YKL027W|YKL027W|transcript|YKL027W|protein_coding||c.*181T>A|||||181|,A|downstream_gene_variant|MODIFIER|GPX1|YKL026C|transcript|YKL026C|protein_coding||c.*294A>T|||||294|,A|intergenic_region|MODIFIER|YKL027W-GPX1|YKL027W-YKL026C|intergenic_region|YKL027W-YKL026C|||n.389086T>A||||||	GT:PL	1/1:165,28,0
chrXI	389093	.	T	A	126	.	ANN=A|downstream_gene_variant|MODIFIER|YKL027W|YKL027W|transcript|YKL027W|protein_coding||c.*188T>A|||||188|,A|downstream_gene_variant|MODIFIER|GPX1|YKL026C|transcript|YKL026C|protein_coding||c.*287A>T|||||287|,A|intergenic_region|MODIFIER|YKL027W-GPX1|YKL027W-YKL026C|intergenic_region|YKL027W-YKL026C|||n.389093T>A||||||	GT:PL	1/1:153,24,0
chrXI	389148	.	A	G	57	.	ANN=G|downstream_gene_variant|MODIFIER|YKL027W|YKL027W|transcript|YKL027W|protein_coding||c.*243A>G|||||243|,G|downstream_gene_variant|MODIFIER|GPX1|YKL026C|transcript|YKL026C|protein_coding||c.*232T>C|||||232|,G|intergenic_region|MODIFIER|YKL027W-GPX1|YKL027W-YKL026C|intergenic_region|YKL027W-YKL026C|||n.389148A>G||||||	GT:PL	1/1:84,11,0
chrXI	415459	.	A	G	38.079	.	ANN=G|synonymous_variant|LOW|URB1|YKL014C|transcript|YKL014C|protein_coding|1/1|c.1455T>C|p.His485His|1455/5295|1455/5295|485/1764||	GT:PL	0/1:72,0,253
chrXI	432569	.	C	G	228	.	ANN=G|missense_variant|MODERATE|RPL14A|YKL006W|transcript|YKL006W|protein_coding|2/2|c.266C>G|p.Ala89Gly|266/417|266/417|89/138||	GT:PL	1/1:255,132,0
chrXI	467237	.	G	A	228	.	ANN=A|synonymous_variant|LOW|YKR015C|YKR015C|transcript|YKR015C|protein_coding|1/1|c.1431C>T|p.Cys477Cys|1431/1707|1431/1707|477/568||	GT:PL	1/1:255,90,0
chrXI	511838	.	A	T	126	.	ANN=T|upstream_gene_variant|MODIFIER|SPC34|YKR037C|transcript|YKR037C|protein_coding||c.-41T>A|||||41|,T|downstream_gene_variant|MODIFIER|KAE1|YKR038C|transcript|YKR038C|protein_coding||c.*161T>A|||||161|,T|intergenic_region|MODIFIER|SPC34-KAE1|YKR037C-YKR038C|intergenic_region|YKR037C-YKR038C|||n.511838A>T||||||	GT:PL	1/1:153,63,0
chrXI	633545	.	G	A	228	.	ANN=A|synonymous_variant|LOW|UBP11|YKR098C|transcript|YKR098C|protein_coding|1/1|c.1635C>T|p.Phe545Phe|1635/2154|1635/2154|545/717||	GT:PL	1/1:255,81,0
chrXI	638300	.	A	G	74	.	ANN=G|downstream_gene_variant|MODIFIER|BAS1|YKR099W|transcript|YKR099W|protein_coding||c.*14A>G|||||14|,G|intergenic_region|MODIFIER|BAS1-SKG1|YKR099W-YKR100C|intergenic_region|YKR099W-YKR100C|||n.638300A>G||||||	GT:PL	0/1:105,0,6
chrXI	664483	.	A	T	135	.	ANN=T|intergenic_region|MODIFIER|||||||||||||	GT:PL	1/1:162,117,0
chrXI	664498	.	G	A	132	.	ANN=A|intergenic_region|MODIFIER|||||||||||||	GT:PL	1/1:159,81,0
chrXI	664553	.	T	C	96	.	ANN=C|intergenic_region|MODIFIER|||||||||||||	GT:PL	1/1:123,66,0
chrXI	664865	.	G	T	57	.	ANN=T|intergenic_region|MODIFIER|||||||||||||	GT:PL	1/1:84,39,0
chrXII	243795	.	T	C	170	.	ANN=C|downstream_gene_variant|MODIFIER|RPS0B|YLR048W|transcript|YLR048W|protein_coding||c.*446T>C|||||446|,C|downstream_gene_variant|MODIFIER|YLR049C|YLR049C|transcript|YLR049C|protein_coding||c.*91A>G|||||91|,C|intergenic_region|MODIFIER|RPS0B-YLR049C|YLR048W-YLR049C|intergenic_region|YLR048W-YLR049C|||n.243795T>C||||||	GT:PL	1/1:197,42,0
chrXII	262933	.	T	C	131	.	ANN=C|upstream_gene_variant|MODIFIER|RPL22A|YLR061W|transcript|YLR061W|protein_coding||c.-261T>C|||||261|,C|downstream_gene_variant|MODIFIER|FRS1|YLR060W|transcript|YLR060W|protein_coding||c.*167T>C|||||167|,C|intergenic_region|MODIFIER|FRS1-RPL22A|YLR060W-YLR061W|intergenic_region|YLR060W-YLR061W|||n.262933T>C||||||	GT:PL	1/1:158,42,0
chrXII	320775	.	T	C	228	.	ANN=C|synonymous_variant|LOW|XDJ1|YLR090W|transcript|YLR090W|protein_coding|1/1|c.75T>C|p.Ile25Ile|75/1380|75/1380|25/459||	GT:PL	1/1:255,102,0
chrXII	505593	.	G	A	228	.	ANN=A|missense_variant|MODERATE|IDP2|YLR174W|transcript|YLR174W|protein_coding|1/1|c.1003G>A|p.Ala335Thr|1003/1239|1003/1239|335/412||	GT:PL	1/1:255,102,0
chrXII	507486	.	A	C	97	.	ANN=C|missense_variant|MODERATE|CBF5|YLR175W|transcript|YLR175W|protein_coding|1/1|c.1353A>C|p.Glu451Asp|1353/1452|1353/1452|451/483||,C|downstream_gene_variant|MODIFIER|RFX1|YLR176C|transcript|YLR176C|protein_coding||c.*311T>G|||||311|	GT:PL	0/1:130,0,50
chrXII	511512	.	A	T	184	.	ANN=T|synonymous_variant|LOW|YLR177W|YLR177W|transcript|YLR177W|protein_coding|1/1|c.459A>T|p.Pro153Pro|459/1887|459/1887|153/628||	GT:PL	1/1:211,84,0
chrXII	514008	.	A	G	75	.	ANN=G|upstream_gene_variant|MODIFIER|TFS1|YLR178C|transcript|YLR178C|protein_coding||c.-187T>C|||||187|,G|downstream_gene_variant|MODIFIER|YLR179C|YLR179C|transcript|YLR179C|protein_coding||c.*100T>C|||||100|,G|intergenic_region|MODIFIER|TFS1-YLR179C|YLR178C-YLR179C|intergenic_region|YLR178C-YLR179C|||n.514008A>G||||||	GT:PL	0/1:109,0,19
chrXII	537901	.	A	G	228	.	ANN=G|missense_variant|MODERATE|PEX13|YLR191W|transcript|YLR191W|protein_coding|1/1|c.630A>G|p.Ile210Met|630/1161|630/1161|210/386||	GT:PL	1/1:255,93,0
chrXII	613846	.	G	A	204	.	ANN=A|missense_variant|MODERATE|THI7|YLR237W|transcript|YLR237W|protein_coding|1/1|c.1480G>A|p.Val494Ile|1480/1797|1480/1797|494/598||	GT:PL	1/1:231,157,0
chrXII	613848	.	C	G	225	.	ANN=G|synonymous_variant|LOW|THI7|YLR237W|transcript|YLR237W|protein_coding|1/1|c.1482C>G|p.Val494Val|1482/1797|1482/1797|494/598||	GT:PL	1/1:252,157,0
chrXII	613851	.	T	C	228	.	ANN=C|synonymous_variant|LOW|THI7|YLR237W|transcript|YLR237W|protein_coding|1/1|c.1485T>C|p.Tyr495Tyr|1485/1797|1485/1797|495/598||	GT:PL	1/1:255,145,0
chrXII	613857	.	A	G	197	.	ANN=G|synonymous_variant|LOW|THI7|YLR237W|transcript|YLR237W|protein_coding|1/1|c.1491A>G|p.Gly497Gly|1491/1797|1491/1797|497/598||	GT:PL	1/1:224,126,0
chrXII	613864	.	C	A	228	.	ANN=A|missense_variant|MODERATE|THI7|YLR237W|transcript|YLR237W|protein_coding|1/1|c.1498C>A|p.Leu500Ile|1498/1797|1498/1797|500/598||	GT:PL	1/1:255,166,0
chrXII	613866	.	C	T	228	.	ANN=T|synonymous_variant|LOW|THI7|YLR237W|transcript|YLR237W|protein_coding|1/1|c.1500C>T|p.Leu500Leu|1500/1797|1500/1797|500/598||	GT:PL	1/1:255,160,0
chrXII	613867	.	C	T	228	.	ANN=T|missense_variant|MODERATE|THI7|YLR237W|transcript|YLR237W|protein_coding|1/1|c.1501C>T|p.Leu501Phe|1501/1797|1501/1797|501/598||	GT:PL	1/1:255,160,0
chrXII	657860	.	G	A	184	.	ANN=A|intergenic_region|MODIFIER|tA_AGC_L-YLR257W|tA_AGC_L-YLR257W|intergenic_region|tA_AGC_L-YLR257W|||n.657860G>A||||||	GT:PL	1/1:211,54,0
chrXII	657866	.	A	G	191	.	ANN=G|intergenic_region|MODIFIER|tA_AGC_L-YLR257W|tA_AGC_L-YLR257W|intergenic_region|tA_AGC_L-YLR257W|||n.657866A>G||||||	GT:PL	1/1:218,57,0
chrXII	657899	.	A	G	216	.	ANN=G|intergenic_region|MODIFIER|tA_AGC_L-YLR257W|tA_AGC_L-YLR257W|intergenic_region|tA_AGC_L-YLR257W|||n.657899A>G||||||	GT:PL	1/1:243,69,0
chrXII	657914	.	T	C	228	.	ANN=C|intergenic_region|MODIFIER|tA_AGC_L-YLR257W|tA_AGC_L-YLR257W|intergenic_region|tA_AGC_L-YLR257W|||n.657914T>C||||||	GT:PL	1/1:255,69,0
chrXII	657918	.	A	T	172	.	ANN=T|intergenic_region|MODIFIER|tA_AGC_L-YLR257W|tA_AGC_L-YLR257W|intergenic_region|tA_AGC_L-YLR257W|||n.657918A>T||||||	GT:PL	1/1:199,57,0
chrXII	673354	.	C	G	185	.	ANN=G|downstream_gene_variant|MODIFIER|RPS28B|YLR264W|transcript|YLR264W|protein_coding||c.*20C>G|||||20|,G|downstream_gene_variant|MODIFIER|YLR264C-A|YLR264C-A|transcript|YLR264C-A|protein_coding||c.*474G>C|||||474|,G|intergenic_region|MODIFIER|RPS28B-YLR264C-A|YLR264W-YLR264C-A|intergenic_region|YLR264W-YLR264C-A|||n.673354C>G||||||	GT:PL	1/1:212,63,0
chrXII	673355	.	T	A	171	.	ANN=A|downstream_gene_variant|MODIFIER|RPS28B|YLR264W|transcript|YLR264W|protein_coding||c.*21T>A|||||21|,A|downstream_gene_variant|MODIFIER|YLR264C-A|YLR264C-A|transcript|YLR264C-A|protein_coding||c.*473A>T|||||473|,A|intergenic_region|MODIFIER|RPS28B-YLR264C-A|YLR264W-YLR264C-A|intergenic_region|YLR264W-YLR264C-A|||n.673355T>A||||||	GT:PL	1/1:198,57,0
chrXII	673369	.	G	A	172	.	ANN=A|downstream_gene_variant|MODIFIER|RPS28B|YLR264W|transcript|YLR264W|protein_coding||c.*35G>A|||||35|,A|downstream_gene_variant|MODIFIER|YLR264C-A|YLR264C-A|transcript|YLR264C-A|protein_coding||c.*459C>T|||||459|,A|intergenic_region|MODIFIER|RPS28B-YLR264C-A|YLR264W-YLR264C-A|intergenic_region|YLR264W-YLR264C-A|||n.673369G>A||||||	GT:PL	1/1:199,69,0
chrXII	687957	.	A	T	32.0832	.	ANN=T|upstream_gene_variant|MODIFIER|tV_AAC_L|tV_AAC_L|transcript|tV_AAC_L|tRNA||n.-25T>A|||||25|,T|intergenic_region|MODIFIER|tV_AAC_L-PIG1|tV_AAC_L-YLR273C|intergenic_region|tV_AAC_L-YLR273C|||n.687957A>T||||||	GT:PL	1/1:59,8,0
chrXII	687963	.	C	A	70	.	ANN=A|upstream_gene_variant|MODIFIER|tV_AAC_L|tV_AAC_L|transcript|tV_AAC_L|tRNA||n.-31G>T|||||31|,A|intergenic_region|MODIFIER|tV_AAC_L-PIG1|tV_AAC_L-YLR273C|intergenic_region|tV_AAC_L-YLR273C|||n.687963C>A||||||	GT:PL	1/1:97,21,0
chrXII	687973	.	A	C	41.2501	.	ANN=C|upstream_gene_variant|MODIFIER|tV_AAC_L|tV_AAC_L|transcript|tV_AAC_L|tRNA||n.-41T>G|||||41|,C|intergenic_region|MODIFIER|tV_AAC_L-PIG1|tV_AAC_L-YLR273C|intergenic_region|tV_AAC_L-YLR273C|||n.687973A>C||||||	GT:PL	1/1:68,12,0
chrXII	701265	.	A	G	139	.	ANN=G|synonymous_variant|LOW|YLR278C|YLR278C|transcript|YLR278C|protein_coding|1/1|c.2760T>C|p.Asn920Asn|2760/4026|2760/4026|920/1341||	GT:PL	1/1:166,33,0
chrXII	721257	.	G	A	228	.	ANN=A|synonymous_variant|LOW|GSP1|YLR293C|transcript|YLR293C|protein_coding|1/1|c.174C>T|p.Phe58Phe|174/660|174/660|58/219||,A|downstream_gene_variant|MODIFIER|YLR294C|YLR294C|transcript|YLR294C|protein_coding||c.*444C>T|||||444|	GT:PL	1/1:255,69,0
chrXII	731664	.	T	C	72	.	ANN=C|upstream_gene_variant|MODIFIER|tL_UAG_L2|tL_UAG_L2|transcript|tL_UAG_L2|tRNA||n.-426T>C|||||426|,C|downstream_gene_variant|MODIFIER|HRI1|YLR301W|transcript|YLR301W|protein_coding||c.*105T>C|||||105|,C|intergenic_region|MODIFIER|HRI1-tL_UAG_L2|YLR301W-tL_UAG_L2|intergenic_region|YLR301W-tL_UAG_L2|||n.731664T>C||||||	GT:PL	1/1:99,30,0
chrXII	731668	.	T	A	66	.	ANN=A|upstream_gene_variant|MODIFIER|tL_UAG_L2|tL_UAG_L2|transcript|tL_UAG_L2|tRNA||n.-422T>A|||||422|,A|downstream_gene_variant|MODIFIER|HRI1|YLR301W|transcript|YLR301W|protein_coding||c.*109T>A|||||109|,A|intergenic_region|MODIFIER|HRI1-tL_UAG_L2|YLR301W-tL_UAG_L2|intergenic_region|YLR301W-tL_UAG_L2|||n.731668T>A||||||	GT:PL	1/1:93,27,0
chrXII	731669	.	G	A	66	.	ANN=A|upstream_gene_variant|MODIFIER|tL_UAG_L2|tL_UAG_L2|transcript|tL_UAG_L2|tRNA||n.-421G>A|||||421|,A|downstream_gene_variant|MODIFIER|HRI1|YLR301W|transcript|YLR301W|protein_coding||c.*110G>A|||||110|,A|intergenic_region|MODIFIER|HRI1-tL_UAG_L2|YLR301W-tL_UAG_L2|intergenic_region|YLR301W-tL_UAG_L2|||n.731669G>A||||||	GT:PL	1/1:93,27,0
chrXII	731671	.	A	T	66	.	ANN=T|upstream_gene_variant|MODIFIER|tL_UAG_L2|tL_UAG_L2|transcript|tL_UAG_L2|tRNA||n.-419A>T|||||419|,T|downstream_gene_variant|MODIFIER|HRI1|YLR301W|transcript|YLR301W|protein_coding||c.*112A>T|||||112|,T|intergenic_region|MODIFIER|HRI1-tL_UAG_L2|YLR301W-tL_UAG_L2|intergenic_region|YLR301W-tL_UAG_L2|||n.731671A>T||||||	GT:PL	1/1:93,27,0
chrXII	734674	.	G	A	157	.	ANN=A|upstream_gene_variant|MODIFIER|tI_AAU_L1|tI_AAU_L1|transcript|tI_AAU_L1|tRNA||n.-128G>A|||||128|,A|intergenic_region|MODIFIER|MET17-tI_AAU_L1|YLR303W-tI_AAU_L1|intergenic_region|YLR303W-tI_AAU_L1|||n.734674G>A||||||	GT:PL	1/1:184,105,0
chrXII	735461	.	C	T	114	.	ANN=T|synonymous_variant|LOW|ACO1|YLR304C|transcript|YLR304C|protein_coding|1/1|c.2088G>A|p.Leu696Leu|2088/2337|2088/2337|696/778||	GT:PL	1/1:141,36,0
chrXII	758967	.	C	T	228	.	ANN=T|upstream_gene_variant|MODIFIER|YLR312C|YLR312C|transcript|YLR312C|protein_coding||c.-134G>A|||||134|,T|intergenic_region|MODIFIER|YLR312C-MRPL15|YLR312C-YLR312W-A|intergenic_region|YLR312C-YLR312W-A|||n.758967C>T||||||	GT:PL	1/1:255,87,0
chrXII	782987	.	G	A	228	.	ANN=A|downstream_gene_variant|MODIFIER|YLR326W|YLR326W|transcript|YLR326W|protein_coding||c.*91G>A|||||91|,A|downstream_gene_variant|MODIFIER|TMA10|YLR327C|transcript|YLR327C|protein_coding||c.*140C>T|||||140|,A|intergenic_region|MODIFIER|YLR326W-TMA10|YLR326W-YLR327C|intergenic_region|YLR326W-YLR327C|||n.782987G>A||||||	GT:PL	1/1:255,102,0
chrXII	784462	.	A	G	207	.	ANN=G|upstream_gene_variant|MODIFIER|NMA1|YLR328W|transcript|YLR328W|protein_coding||c.-451A>G|||||451|,G|downstream_gene_variant|MODIFIER|tS_GCU_L|tS_GCU_L|transcript|tS_GCU_L|tRNA||n.*9A>G|||||9|,G|intergenic_region|MODIFIER|tS_GCU_L-NMA1|tS_GCU_L-YLR328W|intergenic_region|tS_GCU_L-YLR328W|||n.784462A>G||||||	GT:PL	1/1:234,54,0
chrXII	786265	.	C	T	53	.	ANN=T|upstream_gene_variant|MODIFIER|REC102|YLR329W|transcript|YLR329W|protein_coding||c.-177C>T|||||177|,T|downstream_gene_variant|MODIFIER|NMA1|YLR328W|transcript|YLR328W|protein_coding||c.*147C>T|||||147|,T|intergenic_region|MODIFIER|NMA1-REC102|YLR328W-YLR329W|intergenic_region|YLR328W-YLR329W|||n.786265C>T||||||	GT:PL	1/1:80,15,0
chrXII	805294	.	C	T	228	.	ANN=T|upstream_gene_variant|MODIFIER|VRP1|YLR337C|transcript|YLR337C|protein_coding||c.-188G>A|||||188|,T|downstream_gene_variant|MODIFIER|OPI9|YLR338W|transcript|YLR338W|protein_coding||c.*91C>T|||||91|,T|downstream_gene_variant|MODIFIER|YLR339C|YLR339C|transcript|YLR339C|protein_coding||c.*490G>A|||||490|,T|intergenic_region|MODIFIER|OPI9-YLR339C|YLR338W-YLR339C|intergenic_region|YLR338W-YLR339…	GT:PL	1/1:255,123,0
chrXII	867114	.	T	C	107	.	ANN=C|upstream_gene_variant|MODIFIER|SUR4|YLR372W|transcript|YLR372W|protein_coding||c.-240T>C|||||240|,C|downstream_gene_variant|MODIFIER|ROM2|YLR371W|transcript|YLR371W|protein_coding||c.*330T>C|||||330|,C|intergenic_region|MODIFIER|ROM2-SUR4|YLR371W-YLR372W|intergenic_region|YLR371W-YLR372W|||n.867114T>C||||||	GT:PL	1/1:134,21,0
chrXII	867118	.	A	T	193	.	ANN=T|upstream_gene_variant|MODIFIER|SUR4|YLR372W|transcript|YLR372W|protein_coding||c.-236A>T|||||236|,T|downstream_gene_variant|MODIFIER|ROM2|YLR371W|transcript|YLR371W|protein_coding||c.*334A>T|||||334|,T|intergenic_region|MODIFIER|ROM2-SUR4|YLR371W-YLR372W|intergenic_region|YLR371W-YLR372W|||n.867118A>T||||||	GT:PL	1/1:220,45,0
chrXII	874373	.	G	A	228	.	ANN=A|synonymous_variant|LOW|FBP1|YLR377C|transcript|YLR377C|protein_coding|1/1|c.420C>T|p.Val140Val|420/1047|420/1047|140/348||	GT:PL	1/1:255,108,0
chrXII	874379	.	G	A	228	.	ANN=A|synonymous_variant|LOW|FBP1|YLR377C|transcript|YLR377C|protein_coding|1/1|c.414C>T|p.Ala138Ala|414/1047|414/1047|138/348||	GT:PL	1/1:255,108,0
chrXII	932662	.	T	C	127	.	ANN=C|upstream_gene_variant|MODIFIER|YLR406C-A|YLR406C-A|transcript|YLR406C-A|protein_coding||c.-307A>G|||||307|,C|upstream_gene_variant|MODIFIER|YLR407W|YLR407W|transcript|YLR407W|protein_coding||c.-305T>C|||||305|,C|intergenic_region|MODIFIER|YLR406C-A-YLR407W|YLR406C-A-YLR407W|intergenic_region|YLR406C-A-YLR407W|||n.932662T>C||||||	GT:PL	1/1:154,36,0
chrXIII	85213	.	G	A	228	.	ANN=A|synonymous_variant|LOW|UTP14|YML093W|transcript|YML093W|protein_coding|1/1|c.2124G>A|p.Lys708Lys|2124/2700|2124/2700|708/899||	GT:PL	1/1:255,81,0
chrXIII	89059	.	T	G	159	.	ANN=G|missense_variant|MODERATE|RPM2|YML091C|transcript|YML091C|protein_coding|1/1|c.1673A>C|p.Asn558Thr|1673/3609|1673/3609|558/1202||	GT:PL	1/1:186,48,0
chrXIII	524320	.	T	A	228	.	ANN=A|missense_variant|MODERATE|ECM16|YMR128W|transcript|YMR128W|protein_coding|1/1|c.625T>A|p.Ser209Thr|625/3804|625/3804|209/1267||	GT:PL	1/1:255,90,0
chrXIII	588678	.	A	T	33.1266	.	ANN=T|missense_variant|MODERATE|MSS11|YMR164C|transcript|YMR164C|protein_coding|1/1|c.873T>A|p.His291Gln|873/2277|873/2277|291/758||	GT:PL	1/1:60,15,0
chrXIII	600729	.	C	T	159	.	ANN=T|synonymous_variant|LOW|ALD3|YMR169C|transcript|YMR169C|protein_coding|1/1|c.144G>A|p.Pro48Pro|144/1521|144/1521|48/506||	GT:PL	1/1:186,72,0
chrXIII	609063	.	G	A	64	.	ANN=A|missense_variant|MODERATE|YMR173W-A|YMR173W-A|transcript|YMR173W-A|protein_coding|1/1|c.167G>A|p.Arg56Lys|167/1185|167/1185|56/394||,A|synonymous_variant|LOW|DDR48|YMR173W|transcript|YMR173W|protein_coding|1/1|c.375G>A|p.Lys125Lys|375/1293|375/1293|125/430||	GT:PL	0/1:98,0,253
chrXIII	609090	.	T	C	136	.	ANN=C|missense_variant|MODERATE|YMR173W-A|YMR173W-A|transcript|YMR173W-A|protein_coding|1/1|c.194T>C|p.Met65Thr|194/1185|194/1185|65/394||,C|synonymous_variant|LOW|DDR48|YMR173W|transcript|YMR173W|protein_coding|1/1|c.402T>C|p.Asn134Asn|402/1293|402/1293|134/430||	GT:PL	0/1:169,0,255
chrXIII	609099	.	G	A	151	.	ANN=A|missense_variant|MODERATE|YMR173W-A|YMR173W-A|transcript|YMR173W-A|protein_coding|1/1|c.203G>A|p.Arg68His|203/1185|203/1185|68/394||,A|synonymous_variant|LOW|DDR48|YMR173W|transcript|YMR173W|protein_coding|1/1|c.411G>A|p.Ser137Ser|411/1293|411/1293|137/430||	GT:PL	0/1:184,0,255
chrXIII	609447	.	T	C	60	.	ANN=C|missense_variant|MODERATE|YMR173W-A|YMR173W-A|transcript|YMR173W-A|protein_coding|1/1|c.551T>C|p.Met184Thr|551/1185|551/1185|184/394||,C|synonymous_variant|LOW|DDR48|YMR173W|transcript|YMR173W|protein_coding|1/1|c.759T>C|p.Asn253Asn|759/1293|759/1293|253/430||	GT:PL	1/1:87,27,0
chrXIII	609774	.	T	C	48.9952	.	ANN=C|missense_variant|MODERATE|YMR173W-A|YMR173W-A|transcript|YMR173W-A|protein_coding|1/1|c.878T>C|p.Val293Ala|878/1185|878/1185|293/394||,C|synonymous_variant|LOW|DDR48|YMR173W|transcript|YMR173W|protein_coding|1/1|c.1086T>C|p.Ser362Ser|1086/1293|1086/1293|362/430||,C|downstream_gene_variant|MODIFIER|PAI3|YMR174C|transcript|YMR174C|protein_coding||c.*385A>G|||||385|	GT:PL	1/1:76,14,0
chrXIII	609786	.	C	T	67	.	ANN=T|missense_variant|MODERATE|YMR173W-A|YMR173W-A|transcript|YMR173W-A|protein_coding|1/1|c.890C>T|p.Pro297Leu|890/1185|890/1185|297/394||,T|synonymous_variant|LOW|DDR48|YMR173W|transcript|YMR173W|protein_coding|1/1|c.1098C>T|p.Ser366Ser|1098/1293|1098/1293|366/430||,T|downstream_gene_variant|MODIFIER|PAI3|YMR174C|transcript|YMR174C|protein_coding||c.*373G>A|||||373|	GT:PL	1/1:94,8,0
chrXIII	609792	.	C	T	66	.	ANN=T|missense_variant|MODERATE|YMR173W-A|YMR173W-A|transcript|YMR173W-A|protein_coding|1/1|c.896C>T|p.Thr299Met|896/1185|896/1185|299/394||,T|synonymous_variant|LOW|DDR48|YMR173W|transcript|YMR173W|protein_coding|1/1|c.1104C>T|p.Asn368Asn|1104/1293|1104/1293|368/430||,T|downstream_gene_variant|MODIFIER|PAI3|YMR174C|transcript|YMR174C|protein_coding||c.*367G>A|||||367|	GT:PL	1/1:93,6,0
chrXIII	609795	.	T	C	67	.	ANN=C|missense_variant|MODERATE|YMR173W-A|YMR173W-A|transcript|YMR173W-A|protein_coding|1/1|c.899T>C|p.Met300Thr|899/1185|899/1185|300/394||,C|synonymous_variant|LOW|DDR48|YMR173W|transcript|YMR173W|protein_coding|1/1|c.1107T>C|p.Asp369Asp|1107/1293|1107/1293|369/430||,C|downstream_gene_variant|MODIFIER|PAI3|YMR174C|transcript|YMR174C|protein_coding||c.*364A>G|||||364|	GT:PL	1/1:94,4,0
chrXIII	609801	.	A	G	140	.	ANN=G|missense_variant|MODERATE|YMR173W-A|YMR173W-A|transcript|YMR173W-A|protein_coding|1/1|c.905A>G|p.His302Arg|905/1185|905/1185|302/394||,G|synonymous_variant|LOW|DDR48|YMR173W|transcript|YMR173W|protein_coding|1/1|c.1113A>G|p.Ser371Ser|1113/1293|1113/1293|371/430||,G|downstream_gene_variant|MODIFIER|PAI3|YMR174C|transcript|YMR174C|protein_coding||c.*358T>C|||||358|	GT:PL	1/1:167,42,0
chrXIII	701167	.	A	C	228	.	ANN=C|upstream_gene_variant|MODIFIER|SKY1|YMR216C|transcript|YMR216C|protein_coding||c.-128T>G|||||128|,C|intergenic_region|MODIFIER|SKY1-GUA1|YMR216C-YMR217W|intergenic_region|YMR216C-YMR217W|||n.701167A>C||||||	GT:PL	1/1:255,93,0
chrXIII	711470	.	A	T	228	.	ANN=T|synonymous_variant|LOW|ESC1|YMR219W|transcript|YMR219W|protein_coding|1/1|c.4338A>T|p.Thr1446Thr|4338/4977|4338/4977|1446/1658||	GT:PL	1/1:255,63,0
chrXIII	727303	.	C	T	151	.	ANN=T|missense_variant|MODERATE|RRP5|YMR229C|transcript|YMR229C|protein_coding|1/1|c.3821G>A|p.Ser1274Asn|3821/5190|3821/5190|1274/1729||	GT:PL	1/1:178,25,0
chrXIII	772718	.	A	G	98	.	ANN=G|upstream_gene_variant|MODIFIER|GTO3|YMR251W|transcript|YMR251W|protein_coding||c.-197A>G|||||197|,G|downstream_gene_variant|MODIFIER|GAD1|YMR250W|transcript|YMR250W|protein_coding||c.*160A>G|||||160|,G|intergenic_region|MODIFIER|GAD1-GTO3|YMR250W-YMR251W|intergenic_region|YMR250W-YMR251W|||n.772718A>G||||||	GT:PL	1/1:125,27,0
chrXIII	873896	.	C	G	113	.	ANN=G|missense_variant|MODERATE|ADH2|YMR303C|transcript|YMR303C|protein_coding|1/1|c.442G>C|p.Glu148Gln|442/1047|442/1047|148/348||	GT:PL	1/1:140,39,0
chrXIII	873897	.	A	G	130	.	ANN=G|synonymous_variant|LOW|ADH2|YMR303C|transcript|YMR303C|protein_coding|1/1|c.441T>C|p.Ala147Ala|441/1047|441/1047|147/348||	GT:PL	1/1:157,48,0
chrXIII	873906	.	A	G	120	.	ANN=G|synonymous_variant|LOW|ADH2|YMR303C|transcript|YMR303C|protein_coding|1/1|c.432T>C|p.Thr144Thr|432/1047|432/1047|144/348||	GT:PL	1/1:147,48,0
chrXIII	873909	.	A	C	129	.	ANN=C|synonymous_variant|LOW|ADH2|YMR303C|transcript|YMR303C|protein_coding|1/1|c.429T>G|p.Gly143Gly|429/1047|429/1047|143/348||	GT:PL	1/1:156,48,0
chrXIII	873914	.	G	C	110	.	ANN=C|missense_variant|MODERATE|ADH2|YMR303C|transcript|YMR303C|protein_coding|1/1|c.424C>G|p.Gln142Glu|424/1047|424/1047|142/348||	GT:PL	1/1:137,53,0
chrXIII	873915	.	A	G	102	.	ANN=G|synonymous_variant|LOW|ADH2|YMR303C|transcript|YMR303C|protein_coding|1/1|c.423T>C|p.Pro141Pro|423/1047|423/1047|141/348||	GT:PL	1/1:129,48,0
chrXIII	873921	.	G	A	113	.	ANN=A|synonymous_variant|LOW|ADH2|YMR303C|transcript|YMR303C|protein_coding|1/1|c.417C>T|p.His139His|417/1047|417/1047|139/348||	GT:PL	1/1:140,55,0
chrXIII	873922	.	T	C	122	.	ANN=C|missense_variant|MODERATE|ADH2|YMR303C|transcript|YMR303C|protein_coding|1/1|c.416A>G|p.His139Arg|416/1047|416/1047|139/348||	GT:PL	1/1:149,55,0
chrXIII	878778	.	C	T	53	.	ANN=T|downstream_gene_variant|MODIFIER|UBP15|YMR304W|transcript|YMR304W|protein_coding||c.*99C>T|||||99|,T|downstream_gene_variant|MODIFIER|YMR304C-A|YMR304C-A|transcript|YMR304C-A|protein_coding||c.*2G>A|||||2|,T|downstream_gene_variant|MODIFIER|SCW10|YMR305C|transcript|YMR305C|protein_coding||c.*285G>A|||||285|,T|intergenic_region|MODIFIER|UBP15-YMR304C-A|YMR304W-YMR304C-A|intergenic_region|YMR…	GT:PL	1/1:80,24,0
chrXIII	908160	.	C	T	81	.	ANN=T|missense_variant|MODERATE|YMR317W|YMR317W|transcript|YMR317W|protein_coding|1/1|c.797C>T|p.Ser266Leu|797/3423|797/3423|266/1140||	GT:PL	1/1:108,48,0
chrXIII	908629	.	A	G	116	.	ANN=G|synonymous_variant|LOW|YMR317W|YMR317W|transcript|YMR317W|protein_coding|1/1|c.1266A>G|p.Ser422Ser|1266/3423|1266/3423|422/1140||	GT:PL	1/1:143,78,0
chrXIII	908634	.	A	C	146	.	ANN=C|missense_variant|MODERATE|YMR317W|YMR317W|transcript|YMR317W|protein_coding|1/1|c.1271A>C|p.Lys424Thr|1271/3423|1271/3423|424/1140||	GT:PL	1/1:173,87,0
chrXIII	908638	.	T	C	157	.	ANN=C|synonymous_variant|LOW|YMR317W|YMR317W|transcript|YMR317W|protein_coding|1/1|c.1275T>C|p.Ser425Ser|1275/3423|1275/3423|425/1140||	GT:PL	1/1:184,81,0
chrXIII	917789	.	C	T	62	.	ANN=T|synonymous_variant|LOW|YMR321C|YMR321C|transcript|YMR321C|protein_coding|1/1|c.108G>A|p.Leu36Leu|108/318|108/318|36/105||	GT:PL	1/1:89,39,0
chrXIV	185626	.	A	G	228	.	ANN=G|missense_variant|MODERATE|VPS75|YNL246W|transcript|YNL246W|protein_coding|2/2|c.71A>G|p.Lys24Arg|71/794|71/794|24/263||WARNING_TRANSCRIPT_MULTIPLE_STOP_CODONS,G|downstream_gene_variant|MODIFIER|YNL247W|YNL247W|transcript|YNL247W|protein_coding||c.*448A>G|||||448|	GT:PL	1/1:255,81,0
chrXIV	196105	.	A	T	71	.	ANN=T|downstream_gene_variant|MODIFIER|ATG2|YNL242W|transcript|YNL242W|protein_coding||c.*3A>T|||||3|,T|downstream_gene_variant|MODIFIER|ZWF1|YNL241C|transcript|YNL241C|protein_coding||c.*321T>A|||||321|,T|intergenic_region|MODIFIER|ATG2-ZWF1|YNL242W-YNL241C|intergenic_region|YNL242W-YNL241C|||n.196105A>T||||||	GT:PL	1/1:98,27,0
chrXIV	196197	.	T	C	127	.	ANN=C|downstream_gene_variant|MODIFIER|ATG2|YNL242W|transcript|YNL242W|protein_coding||c.*95T>C|||||95|,C|downstream_gene_variant|MODIFIER|ZWF1|YNL241C|transcript|YNL241C|protein_coding||c.*229A>G|||||229|,C|intergenic_region|MODIFIER|ATG2-ZWF1|YNL242W-YNL241C|intergenic_region|YNL242W-YNL241C|||n.196197T>C||||||	GT:PL	1/1:154,42,0
chrXIV	374659	.	C	T	228	.	ANN=T|missense_variant|MODERATE|FYV6|YNL133C|transcript|YNL133C|protein_coding|1/1|c.34G>A|p.Ala12Thr|34/522|34/522|12/173||,T|upstream_gene_variant|MODIFIER|tF_GAA_N|tF_GAA_N|transcript|tF_GAA_N|tRNA||n.-210C>T|||||210|	GT:PL	1/1:255,87,0
chrXIV	380926	.	T	C	228	.	ANN=C|upstream_gene_variant|MODIFIER|CPT1|YNL130C|transcript|YNL130C|protein_coding||c.-95A>G|||||95|WARNING_TRANSCRIPT_MULTIPLE_STOP_CODONS,C|downstream_gene_variant|MODIFIER|DGR1|YNL130C-A|transcript|YNL130C-A|protein_coding||c.*319A>G|||||319|,C|intergenic_region|MODIFIER|CPT1-DGR1|YNL130C-YNL130C-A|intergenic_region|YNL130C-YNL130C-A|||n.380926T>C||||||	GT:PL	1/1:255,78,0
chrXIV	405028	.	T	A	159	.	ANN=A|synonymous_variant|LOW|DCP2|YNL118C|transcript|YNL118C|protein_coding|1/1|c.537A>T|p.Ile179Ile|537/2913|537/2913|179/970||	GT:PL	1/1:186,30,0
chrXIV	412378	.	T	A	197	.	ANN=A|upstream_gene_variant|MODIFIER|YNL115C|YNL115C|transcript|YNL115C|protein_coding||c.-325A>T|||||325|,A|upstream_gene_variant|MODIFIER|RPC19|YNL113W|transcript|YNL113W|protein_coding||c.-393T>A|||||393|,A|downstream_gene_variant|MODIFIER|YNL114C|YNL114C|transcript|YNL114C|protein_coding||c.*306A>T|||||306|,A|intergenic_region|MODIFIER|YNL115C-YNL114C|YNL115C-YNL114C|intergenic_region|YNL115C…	GT:PL	1/1:224,63,0
chrXIV	412609	.	G	T	94	.	ANN=T|upstream_gene_variant|MODIFIER|RPC19|YNL113W|transcript|YNL113W|protein_coding||c.-162G>T|||||162|,T|downstream_gene_variant|MODIFIER|YNL114C|YNL114C|transcript|YNL114C|protein_coding||c.*75C>A|||||75|,T|intergenic_region|MODIFIER|YNL115C-YNL114C|YNL115C-YNL114C|intergenic_region|YNL115C-YNL114C|||n.412609G>T||||||	GT:PL	1/1:121,75,0
chrXIV	412611	.	T	G	96	.	ANN=G|upstream_gene_variant|MODIFIER|RPC19|YNL113W|transcript|YNL113W|protein_coding||c.-160T>G|||||160|,G|downstream_gene_variant|MODIFIER|YNL114C|YNL114C|transcript|YNL114C|protein_coding||c.*73A>C|||||73|,G|intergenic_region|MODIFIER|YNL115C-YNL114C|YNL115C-YNL114C|intergenic_region|YNL115C-YNL114C|||n.412611T>G||||||	GT:PL	1/1:123,78,0
chrXIV	463310	.	A	G	228	.	ANN=G|synonymous_variant|LOW|TCB2|YNL087W|transcript|YNL087W|protein_coding|1/1|c.900A>G|p.Thr300Thr|900/3537|900/3537|300/1178||	GT:PL	1/1:255,96,0
chrXIV	463775	.	C	T	228	.	ANN=T|synonymous_variant|LOW|TCB2|YNL087W|transcript|YNL087W|protein_coding|1/1|c.1365C>T|p.Ser455Ser|1365/3537|1365/3537|455/1178||	GT:PL	1/1:255,87,0
chrXIV	498637	.	G	A	147	.	ANN=A|missense_variant|MODERATE|YNL067W-A|YNL067W-A|transcript|YNL067W-A|protein_coding|1/1|c.100G>A|p.Glu34Lys|100/147|100/147|34/48||,A|upstream_gene_variant|MODIFIER|FKH2|YNL068C|transcript|YNL068C|protein_coding||c.-348C>T|||||348|	GT:PL	1/1:174,31,0
chrXIV	499478	.	T	A	61	.	ANN=A|missense_variant|MODERATE|YNL067W-B|YNL067W-B|transcript|YNL067W-B|protein_coding|1/1|c.62T>A|p.Phe21Tyr|62/141|62/141|21/46||,A|upstream_gene_variant|MODIFIER|RPL9B|YNL067W|transcript|YNL067W|protein_coding||c.-203T>A|||||203|	GT:PL	1/1:88,4,0
chrXIV	499520	.	G	T	162	.	ANN=T|missense_variant|MODERATE|YNL067W-B|YNL067W-B|transcript|YNL067W-B|protein_coding|1/1|c.104G>T|p.Arg35Met|104/141|104/141|35/46||,T|upstream_gene_variant|MODIFIER|RPL9B|YNL067W|transcript|YNL067W|protein_coding||c.-161G>T|||||161|	GT:PL	1/1:189,63,0
chrXIV	499535	.	A	T	136	.	ANN=T|missense_variant|MODERATE|YNL067W-B|YNL067W-B|transcript|YNL067W-B|protein_coding|1/1|c.119A>T|p.Tyr40Phe|119/141|119/141|40/46||,T|upstream_gene_variant|MODIFIER|RPL9B|YNL067W|transcript|YNL067W|protein_coding||c.-146A>T|||||146|	GT:PL	1/1:163,63,0
chrXIV	510230	.	G	A	65	.	ANN=A|upstream_gene_variant|MODIFIER|GCD10|YNL062C|transcript|YNL062C|protein_coding||c.-18C>T|||||18|,A|upstream_gene_variant|MODIFIER|NOP2|YNL061W|transcript|YNL061W|protein_coding||c.-310G>A|||||310|,A|intergenic_region|MODIFIER|GCD10-NOP2|YNL062C-YNL061W|intergenic_region|YNL062C-YNL061W|||n.510230G>A||||||	GT:PL	1/1:92,27,0
chrXIV	510231	.	T	A	65	.	ANN=A|upstream_gene_variant|MODIFIER|GCD10|YNL062C|transcript|YNL062C|protein_coding||c.-19A>T|||||19|,A|upstream_gene_variant|MODIFIER|NOP2|YNL061W|transcript|YNL061W|protein_coding||c.-309T>A|||||309|,A|intergenic_region|MODIFIER|GCD10-NOP2|YNL062C-YNL061W|intergenic_region|YNL062C-YNL061W|||n.510231T>A||||||	GT:PL	1/1:92,27,0
chrXIV	510232	.	T	A	65	.	ANN=A|upstream_gene_variant|MODIFIER|GCD10|YNL062C|transcript|YNL062C|protein_coding||c.-20A>T|||||20|,A|upstream_gene_variant|MODIFIER|NOP2|YNL061W|transcript|YNL061W|protein_coding||c.-308T>A|||||308|,A|intergenic_region|MODIFIER|GCD10-NOP2|YNL062C-YNL061W|intergenic_region|YNL062C-YNL061W|||n.510232T>A||||||	GT:PL	1/1:92,27,0
chrXIV	510233	.	T	A	65	.	ANN=A|upstream_gene_variant|MODIFIER|GCD10|YNL062C|transcript|YNL062C|protein_coding||c.-21A>T|||||21|,A|upstream_gene_variant|MODIFIER|NOP2|YNL061W|transcript|YNL061W|protein_coding||c.-307T>A|||||307|,A|intergenic_region|MODIFIER|GCD10-NOP2|YNL062C-YNL061W|intergenic_region|YNL062C-YNL061W|||n.510233T>A||||||	GT:PL	1/1:92,27,0
chrXIV	510234	.	T	A	65	.	ANN=A|upstream_gene_variant|MODIFIER|GCD10|YNL062C|transcript|YNL062C|protein_coding||c.-22A>T|||||22|,A|upstream_gene_variant|MODIFIER|NOP2|YNL061W|transcript|YNL061W|protein_coding||c.-306T>A|||||306|,A|intergenic_region|MODIFIER|GCD10-NOP2|YNL062C-YNL061W|intergenic_region|YNL062C-YNL061W|||n.510234T>A||||||	GT:PL	1/1:92,27,0
chrXIV	510401	.	A	T	112	.	ANN=T|upstream_gene_variant|MODIFIER|GCD10|YNL062C|transcript|YNL062C|protein_coding||c.-189T>A|||||189|,T|upstream_gene_variant|MODIFIER|NOP2|YNL061W|transcript|YNL061W|protein_coding||c.-139A>T|||||139|,T|intergenic_region|MODIFIER|GCD10-NOP2|YNL062C-YNL061W|intergenic_region|YNL062C-YNL061W|||n.510401A>T||||||	GT:PL	1/1:139,0,1
chrXIV	515537	.	C	T	228	.	ANN=T|downstream_gene_variant|MODIFIER|YNL058C|YNL058C|transcript|YNL058C|protein_coding||c.*226G>A|||||226|,T|intergenic_region|MODIFIER|ARP5-YNL058C|YNL059C-YNL058C|intergenic_region|YNL059C-YNL058C|||n.515537C>T||||||	GT:PL	1/1:255,84,0
chrXIV	525274	.	A	G	186	.	ANN=G|intergenic_region|MODIFIER|YNL054W-B-VAC7|YNL054W-B-YNL054W|intergenic_region|YNL054W-B-YNL054W|||n.525274A>G||||||	GT:PL	1/1:213,69,0
chrXIV	556914	.	A	T	214	.	ANN=T|upstream_gene_variant|MODIFIER|GPI15|YNL038W|transcript|YNL038W|protein_coding||c.-106A>T|||||106|,T|downstream_gene_variant|MODIFIER|BDP1|YNL039W|transcript|YNL039W|protein_coding||c.*82A>T|||||82|,T|intergenic_region|MODIFIER|BDP1-GPI15|YNL039W-YNL038W|intergenic_region|YNL039W-YNL038W|||n.556914A>T||||||	GT:PL	1/1:241,66,0
chrXIV	560593	.	A	G	30.3881	.	ANN=G|downstream_gene_variant|MODIFIER|NCE103|YNL036W|transcript|YNL036W|protein_coding||c.*114A>G|||||114|,G|downstream_gene_variant|MODIFIER|tT_AGU_N2|tT_AGU_N2|transcript|tT_AGU_N2|tRNA||n.*100T>C|||||100|,G|intergenic_region|MODIFIER|NCE103-tT_AGU_N2|YNL036W-tT_AGU_N2|intergenic_region|YNL036W-tT_AGU_N2|||n.560593A>G||||||	GT:PL	0/1:63,0,51
chrXIV	569942	.	C	T	166	.	ANN=T|upstream_gene_variant|MODIFIER|YNL035C|YNL035C|transcript|YNL035C|protein_coding||c.-251G>A|||||251|,T|upstream_gene_variant|MODIFIER|tI_AAU_N1|tI_AAU_N1|transcript|tI_AAU_N1|tRNA||n.-2G>A|||||2|,T|intergenic_region|MODIFIER|tI_AAU_N1-YNL034W|tI_AAU_N1-YNL034W|intergenic_region|tI_AAU_N1-YNL034W|||n.569942C>T||||||	GT:PL	1/1:193,99,0
chrXIV	569961	.	G	C	131	.	ANN=C|upstream_gene_variant|MODIFIER|YNL035C|YNL035C|transcript|YNL035C|protein_coding||c.-270C>G|||||270|,C|upstream_gene_variant|MODIFIER|tI_AAU_N1|tI_AAU_N1|transcript|tI_AAU_N1|tRNA||n.-21C>G|||||21|,C|intergenic_region|MODIFIER|tI_AAU_N1-YNL034W|tI_AAU_N1-YNL034W|intergenic_region|tI_AAU_N1-YNL034W|||n.569961G>C||||||	GT:PL	1/1:158,84,0
chrXIV	569965	.	C	A	131	.	ANN=A|upstream_gene_variant|MODIFIER|YNL035C|YNL035C|transcript|YNL035C|protein_coding||c.-274G>T|||||274|,A|upstream_gene_variant|MODIFIER|tI_AAU_N1|tI_AAU_N1|transcript|tI_AAU_N1|tRNA||n.-25G>T|||||25|,A|intergenic_region|MODIFIER|tI_AAU_N1-YNL034W|tI_AAU_N1-YNL034W|intergenic_region|tI_AAU_N1-YNL034W|||n.569965C>A||||||	GT:PL	1/1:158,90,0
chrXIV	570002	.	G	A	129	.	ANN=A|upstream_gene_variant|MODIFIER|YNL035C|YNL035C|transcript|YNL035C|protein_coding||c.-311C>T|||||311|,A|upstream_gene_variant|MODIFIER|tI_AAU_N1|tI_AAU_N1|transcript|tI_AAU_N1|tRNA||n.-62C>T|||||62|,A|upstream_gene_variant|MODIFIER|YNL034W|YNL034W|transcript|YNL034W|protein_coding||c.-475G>A|||||475|,A|intergenic_region|MODIFIER|tI_AAU_N1-YNL034W|tI_AAU_N1-YNL034W|intergenic_region|tI_AAU_N1…	GT:PL	1/1:156,87,0
chrXIV	570020	.	C	T	92	.	ANN=T|upstream_gene_variant|MODIFIER|YNL035C|YNL035C|transcript|YNL035C|protein_coding||c.-329G>A|||||329|,T|upstream_gene_variant|MODIFIER|tI_AAU_N1|tI_AAU_N1|transcript|tI_AAU_N1|tRNA||n.-80G>A|||||80|,T|upstream_gene_variant|MODIFIER|YNL034W|YNL034W|transcript|YNL034W|protein_coding||c.-457C>T|||||457|,T|intergenic_region|MODIFIER|tI_AAU_N1-YNL034W|tI_AAU_N1-YNL034W|intergenic_region|tI_AAU_N1…	GT:PL	1/1:119,81,0
chrXIV	570034	.	C	A	92	.	ANN=A|upstream_gene_variant|MODIFIER|YNL035C|YNL035C|transcript|YNL035C|protein_coding||c.-343G>T|||||343|,A|upstream_gene_variant|MODIFIER|tI_AAU_N1|tI_AAU_N1|transcript|tI_AAU_N1|tRNA||n.-94G>T|||||94|,A|upstream_gene_variant|MODIFIER|YNL034W|YNL034W|transcript|YNL034W|protein_coding||c.-443C>A|||||443|,A|intergenic_region|MODIFIER|tI_AAU_N1-YNL034W|tI_AAU_N1-YNL034W|intergenic_region|tI_AAU_N1…	GT:PL	1/1:119,57,0
chrXIV	585962	.	C	T	131	.	ANN=T|upstream_gene_variant|MODIFIER|SNR66|snR66|transcript|snR66|snoRNA||n.-128C>T|||||128|,T|downstream_gene_variant|MODIFIER|NME1|NME1|transcript|NME1|snoRNA||n.*36C>T|||||36|,T|intergenic_region|MODIFIER|NME1-SNR66|NME1-snR66|intergenic_region|NME1-snR66|||n.585962C>T||||||	GT:PL	1/1:158,45,0
chrXIV	602287	.	G	T	109	.	ANN=T|missense_variant|MODERATE|YNL017C|YNL017C|transcript|YNL017C|protein_coding|1/1|c.190C>A|p.Leu64Ile|190/339|190/339|64/112||,T|upstream_gene_variant|MODIFIER|tI_AAU_N2|tI_AAU_N2|transcript|tI_AAU_N2|tRNA||n.-25G>T|||||25|	GT:PL	1/1:136,99,0
chrXIV	602296	.	A	G	122	.	ANN=G|missense_variant|MODERATE|YNL017C|YNL017C|transcript|YNL017C|protein_coding|1/1|c.181T>C|p.Ser61Pro|181/339|181/339|61/112||,G|upstream_gene_variant|MODIFIER|tI_AAU_N2|tI_AAU_N2|transcript|tI_AAU_N2|tRNA||n.-16A>G|||||16|	GT:PL	1/1:149,93,0
chrXIV	609573	.	A	G	228	.	ANN=G|upstream_gene_variant|MODIFIER|YNL013C|YNL013C|transcript|YNL013C|protein_coding||c.-63T>C|||||63|,G|upstream_gene_variant|MODIFIER|SPO1|YNL012W|transcript|YNL012W|protein_coding||c.-113A>G|||||113|,G|downstream_gene_variant|MODIFIER|HEF3|YNL014W|transcript|YNL014W|protein_coding||c.*120A>G|||||120|,G|intergenic_region|MODIFIER|YNL013C-SPO1|YNL013C-YNL012W|intergenic_region|YNL013C-YNL012W|…	GT:PL	1/1:255,78,0
chrXIV	678144	.	C	T	102	.	ANN=T|synonymous_variant|LOW|YNR029C|YNR029C|transcript|YNR029C|protein_coding|1/1|c.345G>A|p.Lys115Lys|345/1290|345/1290|115/429||	GT:PL	1/1:129,8,0
chrXIV	704325	.	G	T	141	.	ANN=T|synonymous_variant|LOW|AGA1|YNR044W|transcript|YNR044W|protein_coding|1/1|c.627G>T|p.Ser209Ser|627/2178|627/2178|209/725||	GT:PL	1/1:168,57,0
chrXIV	704337	.	A	C	66	.	ANN=C|synonymous_variant|LOW|AGA1|YNR044W|transcript|YNR044W|protein_coding|1/1|c.639A>C|p.Ser213Ser|639/2178|639/2178|213/725||	GT:PL	1/1:93,27,0
chrXIV	704339	.	C	T	50	.	ANN=T|missense_variant|MODERATE|AGA1|YNR044W|transcript|YNR044W|protein_coding|1/1|c.641C>T|p.Ser214Leu|641/2178|641/2178|214/725||	GT:PL	1/1:77,19,0
chrXIV	704346	.	G	T	54	.	ANN=T|synonymous_variant|LOW|AGA1|YNR044W|transcript|YNR044W|protein_coding|1/1|c.648G>T|p.Ser216Ser|648/2178|648/2178|216/725||	GT:PL	1/1:81,23,0
chrXIV	704481	.	A	C	73	.	ANN=C|synonymous_variant|LOW|AGA1|YNR044W|transcript|YNR044W|protein_coding|1/1|c.783A>C|p.Thr261Thr|783/2178|783/2178|261/725||	GT:PL	0/1:105,0,10
chrXIV	704484	.	T	C	84	.	ANN=C|synonymous_variant|LOW|AGA1|YNR044W|transcript|YNR044W|protein_coding|1/1|c.786T>C|p.Ser262Ser|786/2178|786/2178|262/725||	GT:PL	0/1:115,0,8
chrXIV	704486	.	C	T	78	.	ANN=T|missense_variant|MODERATE|AGA1|YNR044W|transcript|YNR044W|protein_coding|1/1|c.788C>T|p.Pro263Leu|788/2178|788/2178|263/725||	GT:PL	0/1:110,0,10
chrXIV	704490	.	C	T	84	.	ANN=T|synonymous_variant|LOW|AGA1|YNR044W|transcript|YNR044W|protein_coding|1/1|c.792C>T|p.Ser264Ser|792/2178|792/2178|264/725||	GT:PL	0/1:116,0,10
chrXIV	718496	.	A	G	206	.	ANN=G|upstream_gene_variant|MODIFIER|BRE5|YNR051C|transcript|YNR051C|protein_coding||c.-169T>C|||||169|,G|intergenic_region|MODIFIER|BRE5-POP2|YNR051C-YNR052C|intergenic_region|YNR051C-YNR052C|||n.718496A>G||||||	GT:PL	1/1:233,48,0
chrXIV	725420	.	T	A	225	.	ANN=A|intergenic_region|MODIFIER|ESF2-tL_UAA_N|YNR054C-tL_UAA_N|intergenic_region|YNR054C-tL_UAA_N|||n.725420T>A||||||	GT:PL	1/1:252,96,0
chrXV	60240	.	C	T	72	.	ANN=T|downstream_gene_variant|MODIFIER|ARG8|YOL140W|transcript|YOL140W|protein_coding||c.*210C>T|||||210|,T|downstream_gene_variant|MODIFIER|CDC33|YOL139C|transcript|YOL139C|protein_coding||c.*143G>A|||||143|,T|intergenic_region|MODIFIER|ARG8-CDC33|YOL140W-YOL139C|intergenic_region|YOL140W-YOL139C|||n.60240C>T||||||	GT:PL	1/1:99,13,0
chrXV	93859	.	G	A	97	.	ANN=A|intron_variant|MODIFIER|RPL18A|YOL120C|transcript|YOL120C|protein_coding|1/1|c.113-18C>T||||||WARNING_TRANSCRIPT_MULTIPLE_STOP_CODONS	GT:PL	1/1:124,21,0
chrXV	101400	.	A	G	43.3483	.	ANN=G|upstream_gene_variant|MODIFIER|PAP2|YOL115W|transcript|YOL115W|protein_coding||c.-75A>G|||||75|,G|downstream_gene_variant|MODIFIER|MSN1|YOL116W|transcript|YOL116W|protein_coding||c.*443A>G|||||443|,G|intergenic_region|MODIFIER|MSN1-PAP2|YOL116W-YOL115W|intergenic_region|YOL116W-YOL115W|||n.101400A>G||||||	GT:PL	0/1:76,0,42
chrXV	111105	.	C	T	103	.	ANN=T|upstream_gene_variant|MODIFIER|SUF1|tG_UCC_O|transcript|tG_UCC_O|tRNA||n.-72G>A|||||72|,T|downstream_gene_variant|MODIFIER|ZEO1|YOL109W|transcript|YOL109W|protein_coding||c.*467C>T|||||467|,T|downstream_gene_variant|MODIFIER|INO4|YOL108C|transcript|YOL108C|protein_coding||c.*326G>A|||||326|,T|intergenic_region|MODIFIER|SUF1-INO4|tG_UCC_O-YOL108C|intergenic_region|tG_UCC_O-YOL108C|||n.111105…	GT:PL	1/1:130,111,0
chrXV	115116	.	G	A	165	.	ANN=A|synonymous_variant|LOW|WSC3|YOL105C|transcript|YOL105C|protein_coding|1/1|c.693C>T|p.Thr231Thr|693/1671|693/1671|231/556||	GT:PL	1/1:192,93,0
chrXV	115119	.	A	G	148	.	ANN=G|synonymous_variant|LOW|WSC3|YOL105C|transcript|YOL105C|protein_coding|1/1|c.690T>C|p.Ser230Ser|690/1671|690/1671|230/556||	GT:PL	1/1:175,81,0
chrXV	115128	.	G	A	131	.	ANN=A|synonymous_variant|LOW|WSC3|YOL105C|transcript|YOL105C|protein_coding|1/1|c.681C>T|p.Thr227Thr|681/1671|681/1671|227/556||	GT:PL	1/1:158,87,0
chrXV	115149	.	A	G	117	.	ANN=G|synonymous_variant|LOW|WSC3|YOL105C|transcript|YOL105C|protein_coding|1/1|c.660T>C|p.Thr220Thr|660/1671|660/1671|220/556||	GT:PL	1/1:144,60,0
chrXV	115152	.	C	A	95	.	ANN=A|synonymous_variant|LOW|WSC3|YOL105C|transcript|YOL105C|protein_coding|1/1|c.657G>T|p.Ser219Ser|657/1671|657/1671|219/556||	GT:PL	1/1:122,45,0
chrXV	115154	.	A	T	64	.	ANN=T|missense_variant|MODERATE|WSC3|YOL105C|transcript|YOL105C|protein_coding|1/1|c.655T>A|p.Ser219Thr|655/1671|655/1671|219/556||	GT:PL	1/1:91,0,0
chrXV	115155	.	G	A	96	.	ANN=A|synonymous_variant|LOW|WSC3|YOL105C|transcript|YOL105C|protein_coding|1/1|c.654C>T|p.Ser218Ser|654/1671|654/1671|218/556||	GT:PL	1/1:123,17,0
chrXV	115164	.	A	G	109	.	ANN=G|synonymous_variant|LOW|WSC3|YOL105C|transcript|YOL105C|protein_coding|1/1|c.645T>C|p.Thr215Thr|645/1671|645/1671|215/556||	GT:PL	1/1:136,64,0
chrXV	117698	.	C	T	51	.	ANN=T|upstream_gene_variant|MODIFIER|NDJ1|YOL104C|transcript|YOL104C|protein_coding||c.-244G>A|||||244|,T|upstream_gene_variant|MODIFIER|YOL103W-A|YOL103W-A|transcript|YOL103W-A|protein_coding||c.-302C>T|||||302|,T|upstream_gene_variant|MODIFIER|YOL103W-B|YOL103W-B|transcript|YOL103W-B|protein_coding||c.-302C>T|||||302|,T|intergenic_region|MODIFIER|NDJ1-YOL103W-A|YOL104C-YOL103W-A|intergenic_regi…	GT:PL	1/1:78,39,0
chrXV	125641	.	C	A	228	.	ANN=A|synonymous_variant|LOW|ITR2|YOL103W|transcript|YOL103W|protein_coding|1/1|c.1641C>A|p.Thr547Thr|1641/1830|1641/1830|547/609||,A|downstream_gene_variant|MODIFIER|TPT1|YOL102C|transcript|YOL102C|protein_coding||c.*356G>T|||||356|	GT:PL	1/1:255,120,0
chrXV	145222	.	A	G	65	.	ANN=G|upstream_gene_variant|MODIFIER|SPO21|YOL091W|transcript|YOL091W|protein_coding||c.-112A>G|||||112|,G|downstream_gene_variant|MODIFIER|YOL092W|YOL092W|transcript|YOL092W|protein_coding||c.*92A>G|||||92|,G|intergenic_region|MODIFIER|YOL092W-SPO21|YOL092W-YOL091W|intergenic_region|YOL092W-YOL091W|||n.145222A>G||||||	GT:PL	1/1:92,10,0
chrXV	160153	.	G	C	79	.	ANN=C|missense_variant|MODERATE|ADH1|YOL086C|transcript|YOL086C|protein_coding|1/1|c.442C>G|p.Gln148Glu|442/1047|442/1047|148/348||	GT:PL	1/1:106,23,0
chrXV	160154	.	G	A	87	.	ANN=A|synonymous_variant|LOW|ADH1|YOL086C|transcript|YOL086C|protein_coding|1/1|c.441C>T|p.Ala147Ala|441/1047|441/1047|147/348||	GT:PL	1/1:114,23,0
chrXV	160163	.	G	A	83	.	ANN=A|synonymous_variant|LOW|ADH1|YOL086C|transcript|YOL086C|protein_coding|1/1|c.432C>T|p.Thr144Thr|432/1047|432/1047|144/348||	GT:PL	1/1:110,23,0
chrXV	160397	.	A	C	101	.	ANN=C|synonymous_variant|LOW|ADH1|YOL086C|transcript|YOL086C|protein_coding|1/1|c.198T>G|p.Gly66Gly|198/1047|198/1047|66/348||	GT:PL	1/1:128,54,0
chrXV	160403	.	G	A	145	.	ANN=A|synonymous_variant|LOW|ADH1|YOL086C|transcript|YOL086C|protein_coding|1/1|c.192C>T|p.Val64Val|192/1047|192/1047|64/348||	GT:PL	1/1:172,70,0
chrXV	160414	.	G	A	172	.	ANN=A|synonymous_variant|LOW|ADH1|YOL086C|transcript|YOL086C|protein_coding|1/1|c.181C>T|p.Leu61Leu|181/1047|181/1047|61/348||	GT:PL	1/1:199,81,0
chrXV	160419	.	A	G	205	.	ANN=G|missense_variant|MODERATE|ADH1|YOL086C|transcript|YOL086C|protein_coding|1/1|c.176T>C|p.Val59Ala|176/1047|176/1047|59/348||	GT:PL	1/1:232,87,0
chrXV	160420	.	C	T	198	.	ANN=T|missense_variant|MODERATE|ADH1|YOL086C|transcript|YOL086C|protein_coding|1/1|c.175G>A|p.Val59Ile|175/1047|175/1047|59/348||	GT:PL	1/1:225,81,0
chrXV	209963	.	C	T	228	.	ANN=T|synonymous_variant|LOW|CRT10|YOL063C|transcript|YOL063C|protein_coding|1/1|c.303G>A|p.Lys101Lys|303/2874|303/2874|101/957||	GT:PL	1/1:255,69,0
chrXV	216176	.	C	T	73	.	ANN=T|upstream_gene_variant|MODIFIER|MAM3|YOL060C|transcript|YOL060C|protein_coding||c.-39G>A|||||39|,T|intergenic_region|MODIFIER|MAM3-GPD2|YOL060C-YOL059W|intergenic_region|YOL060C-YOL059W|||n.216176C>T||||||	GT:PL	1/1:103,36,3
chrXV	227513	.	T	A	142	.	ANN=A|intergenic_region|MODIFIER|tG_GCC_O1-tN_GUU_O1|tG_GCC_O1-tN_GUU_O1|intergenic_region|tG_GCC_O1-tN_GUU_O1|||n.227513T>A||||||	GT:PL	1/1:169,33,0
chrXV	255181	.	A	G	228	.	ANN=G|upstream_gene_variant|MODIFIER|YOL038C-A|YOL038C-A|transcript|YOL038C-A|protein_coding||c.-160T>C|||||160|,G|upstream_gene_variant|MODIFIER|PRE6|YOL038W|transcript|YOL038W|protein_coding||c.-156A>G|||||156|,G|intergenic_region|MODIFIER|YOL038C-A-PRE6|YOL038C-A-YOL038W|intergenic_region|YOL038C-A-YOL038W|||n.255181A>G||||||	GT:PL	1/1:255,93,0
chrXV	326651	.	T	C	55	.	ANN=C|upstream_gene_variant|MODIFIER|RRP6|YOR001W|transcript|YOR001W|protein_coding||c.-181T>C|||||181|,C|intergenic_region|MODIFIER|PHO80-RRP6|YOL001W-YOR001W|intergenic_region|YOL001W-YOR001W|||n.326651T>C||||||	GT:PL	1/1:82,24,0
chrXV	326653	.	T	A	55	.	ANN=A|upstream_gene_variant|MODIFIER|RRP6|YOR001W|transcript|YOR001W|protein_coding||c.-179T>A|||||179|,A|intergenic_region|MODIFIER|PHO80-RRP6|YOL001W-YOR001W|intergenic_region|YOL001W-YOR001W|||n.326653T>A||||||	GT:PL	1/1:82,24,0
chrXV	328714	.	T	C	228	.	ANN=C|missense_variant|MODERATE|RRP6|YOR001W|transcript|YOR001W|protein_coding|1/1|c.1883T>C|p.Val628Ala|1883/2202|1883/2202|628/733||	GT:PL	1/1:255,117,0
chrXV	328719	.	C	G	228	.	ANN=G|missense_variant|MODERATE|RRP6|YOR001W|transcript|YOR001W|protein_coding|1/1|c.1888C>G|p.Leu630Val|1888/2202|1888/2202|630/733||	GT:PL	1/1:255,123,0
chrXV	344798	.	C	A	46.5098	.	ANN=A|missense_variant|MODERATE|TIR4|YOR009W|transcript|YOR009W|protein_coding|1/1|c.464C>A|p.Ser155Tyr|464/1464|464/1464|155/487||	GT:PL	1/1:74,0,1
chrXV	344810	.	T	C	51	.	ANN=C|missense_variant|MODERATE|TIR4|YOR009W|transcript|YOR009W|protein_coding|1/1|c.476T>C|p.Val159Ala|476/1464|476/1464|159/487||	GT:PL	1/1:78,9,0
chrXV	344813	.	T	C	44.6162	.	ANN=C|missense_variant|MODERATE|TIR4|YOR009W|transcript|YOR009W|protein_coding|1/1|c.479T>C|p.Val160Ala|479/1464|479/1464|160/487||	GT:PL	1/1:72,12,0
chrXV	344823	.	C	T	45.2995	.	ANN=T|synonymous_variant|LOW|TIR4|YOR009W|transcript|YOR009W|protein_coding|1/1|c.489C>T|p.Ser163Ser|489/1464|489/1464|163/487||	GT:PL	1/1:72,5,0
chrXV	345062	.	T	C	64	.	ANN=C|missense_variant|MODERATE|TIR4|YOR009W|transcript|YOR009W|protein_coding|1/1|c.728T>C|p.Val243Ala|728/1464|728/1464|243/487||	GT:PL	1/1:91,36,0
chrXV	345064	.	G	A	64	.	ANN=A|missense_variant|MODERATE|TIR4|YOR009W|transcript|YOR009W|protein_coding|1/1|c.730G>A|p.Ala244Thr|730/1464|730/1464|244/487||	GT:PL	1/1:91,36,0
chrXV	345081	.	G	A	76	.	ANN=A|synonymous_variant|LOW|TIR4|YOR009W|transcript|YOR009W|protein_coding|1/1|c.747G>A|p.Ala249Ala|747/1464|747/1464|249/487||	GT:PL	1/1:103,48,0
chrXV	345087	.	C	T	80	.	ANN=T|synonymous_variant|LOW|TIR4|YOR009W|transcript|YOR009W|protein_coding|1/1|c.753C>T|p.Ser251Ser|753/1464|753/1464|251/487||	GT:PL	1/1:107,48,0
chrXV	345090	.	A	G	121	.	ANN=G|synonymous_variant|LOW|TIR4|YOR009W|transcript|YOR009W|protein_coding|1/1|c.756A>G|p.Ser252Ser|756/1464|756/1464|252/487||	GT:PL	1/1:148,51,0
chrXV	345097	.	G	A	123	.	ANN=A|missense_variant|MODERATE|TIR4|YOR009W|transcript|YOR009W|protein_coding|1/1|c.763G>A|p.Val255Ile|763/1464|763/1464|255/487||	GT:PL	1/1:150,57,0
chrXV	345100	.	G	T	131	.	ANN=T|missense_variant|MODERATE|TIR4|YOR009W|transcript|YOR009W|protein_coding|1/1|c.766G>T|p.Val256Phe|766/1464|766/1464|256/487||	GT:PL	1/1:158,57,0
chrXV	345101	.	T	C	119	.	ANN=C|missense_variant|MODERATE|TIR4|YOR009W|transcript|YOR009W|protein_coding|1/1|c.767T>C|p.Val256Ala|767/1464|767/1464|256/487||	GT:PL	1/1:146,57,0
chrXV	345108	.	T	C	120	.	ANN=C|synonymous_variant|LOW|TIR4|YOR009W|transcript|YOR009W|protein_coding|1/1|c.774T>C|p.Ser258Ser|774/1464|774/1464|258/487||	GT:PL	1/1:147,54,0
chrXV	345111	.	C	T	149	.	ANN=T|synonymous_variant|LOW|TIR4|YOR009W|transcript|YOR009W|protein_coding|1/1|c.777C>T|p.Ser259Ser|777/1464|777/1464|259/487||	GT:PL	1/1:176,60,0
chrXV	346506	.	T	A	71	.	ANN=A|missense_variant|MODERATE|TIR2|YOR010C|transcript|YOR010C|protein_coding|1/1|c.445A>T|p.Thr149Ser|445/756|445/756|149/251||	GT:PL	0/1:104,0,84
chrXV	346509	.	C	T	40.2878	.	ANN=T|missense_variant|MODERATE|TIR2|YOR010C|transcript|YOR010C|protein_coding|1/1|c.442G>A|p.Ala148Thr|442/756|442/756|148/251||	GT:PL	0/1:73,0,93
chrXV	378723	.	T	C	228	.	ANN=C|synonymous_variant|LOW|HST3|YOR025W|transcript|YOR025W|protein_coding|1/1|c.505T>C|p.Leu169Leu|505/1344|505/1344|169/447||	GT:PL	1/1:255,111,0
chrXV	384785	.	C	A	155	.	ANN=A|synonymous_variant|LOW|YOR029W|YOR029W|transcript|YOR029W|protein_coding|1/1|c.186C>A|p.Ile62Ile|186/336|186/336|62/111||,A|upstream_gene_variant|MODIFIER|CIN5|YOR028C|transcript|YOR028C|protein_coding||c.-365G>T|||||365|	GT:PL	1/1:182,63,0
chrXV	384786	.	G	A	178	.	ANN=A|missense_variant|MODERATE|YOR029W|YOR029W|transcript|YOR029W|protein_coding|1/1|c.187G>A|p.Gly63Ser|187/336|187/336|63/111||,A|upstream_gene_variant|MODIFIER|CIN5|YOR028C|transcript|YOR028C|protein_coding||c.-366C>T|||||366|	GT:PL	1/1:205,60,0
chrXV	384791	.	G	C	164	.	ANN=C|missense_variant|MODERATE|YOR029W|YOR029W|transcript|YOR029W|protein_coding|1/1|c.192G>C|p.Glu64Asp|192/336|192/336|64/111||,C|upstream_gene_variant|MODIFIER|CIN5|YOR028C|transcript|YOR028C|protein_coding||c.-371C>G|||||371|	GT:PL	1/1:191,54,0
chrXV	416118	.	T	C	134	.	ANN=C|upstream_gene_variant|MODIFIER|DBP5|YOR046C|transcript|YOR046C|protein_coding||c.-211A>G|||||211|,C|downstream_gene_variant|MODIFIER|STD1|YOR047C|transcript|YOR047C|protein_coding||c.*229A>G|||||229|,C|intergenic_region|MODIFIER|DBP5-STD1|YOR046C-YOR047C|intergenic_region|YOR046C-YOR047C|||n.416118T>C||||||	GT:PL	1/1:161,33,0
chrXV	416122	.	T	G	102	.	ANN=G|upstream_gene_variant|MODIFIER|DBP5|YOR046C|transcript|YOR046C|protein_coding||c.-215A>C|||||215|,G|downstream_gene_variant|MODIFIER|STD1|YOR047C|transcript|YOR047C|protein_coding||c.*225A>C|||||225|,G|intergenic_region|MODIFIER|DBP5-STD1|YOR046C-YOR047C|intergenic_region|YOR046C-YOR047C|||n.416122T>G||||||	GT:PL	1/1:129,24,0
chrXV	416124	.	G	A	109	.	ANN=A|upstream_gene_variant|MODIFIER|DBP5|YOR046C|transcript|YOR046C|protein_coding||c.-217C>T|||||217|,A|downstream_gene_variant|MODIFIER|STD1|YOR047C|transcript|YOR047C|protein_coding||c.*223C>T|||||223|,A|intergenic_region|MODIFIER|DBP5-STD1|YOR046C-YOR047C|intergenic_region|YOR046C-YOR047C|||n.416124G>A||||||	GT:PL	1/1:136,30,0
chrXV	416125	.	G	C	108	.	ANN=C|upstream_gene_variant|MODIFIER|DBP5|YOR046C|transcript|YOR046C|protein_coding||c.-218C>G|||||218|,C|downstream_gene_variant|MODIFIER|STD1|YOR047C|transcript|YOR047C|protein_coding||c.*222C>G|||||222|,C|intergenic_region|MODIFIER|DBP5-STD1|YOR046C-YOR047C|intergenic_region|YOR046C-YOR047C|||n.416125G>C||||||	GT:PL	1/1:135,30,0
chrXV	416158	.	G	A	40.6704	.	ANN=A|upstream_gene_variant|MODIFIER|DBP5|YOR046C|transcript|YOR046C|protein_coding||c.-251C>T|||||251|,A|downstream_gene_variant|MODIFIER|STD1|YOR047C|transcript|YOR047C|protein_coding||c.*189C>T|||||189|,A|intergenic_region|MODIFIER|DBP5-STD1|YOR046C-YOR047C|intergenic_region|YOR046C-YOR047C|||n.416158G>A||||||	GT:PL	0/1:74,0,22
chrXV	417628	.	T	C	228	.	ANN=C|synonymous_variant|LOW|STD1|YOR047C|transcript|YOR047C|protein_coding|1/1|c.54A>G|p.Arg18Arg|54/1335|54/1335|18/444||	GT:PL	1/1:255,43,0
chrXV	466231	.	G	A	228	.	ANN=A|synonymous_variant|LOW|SGO1|YOR073W|transcript|YOR073W|protein_coding|1/1|c.1461G>A|p.Ser487Ser|1461/1773|1461/1773|487/590||,A|downstream_gene_variant|MODIFIER|CDC21|YOR074C|transcript|YOR074C|protein_coding||c.*444C>T|||||444|	GT:PL	1/1:255,72,0
chrXV	466267	.	G	A	216	.	ANN=A|synonymous_variant|LOW|SGO1|YOR073W|transcript|YOR073W|protein_coding|1/1|c.1497G>A|p.Lys499Lys|1497/1773|1497/1773|499/590||,A|downstream_gene_variant|MODIFIER|CDC21|YOR074C|transcript|YOR074C|protein_coding||c.*408C>T|||||408|	GT:PL	1/1:243,42,0
chrXV	472314	.	C	A	228	.	ANN=A|missense_variant|MODERATE|RTS2|YOR077W|transcript|YOR077W|protein_coding|1/1|c.416C>A|p.Pro139His|416/699|416/699|139/232||,A|upstream_gene_variant|MODIFIER|BUD21|YOR078W|transcript|YOR078W|protein_coding||c.-411C>A|||||411|	GT:PL	1/1:255,87,0
chrXV	476855	.	C	A	210	.	ANN=A|downstream_gene_variant|MODIFIER|DIA2|YOR080W|transcript|YOR080W|protein_coding||c.*63C>A|||||63|,A|downstream_gene_variant|MODIFIER|TGL5|YOR081C|transcript|YOR081C|protein_coding||c.*84G>T|||||84|,A|intergenic_region|MODIFIER|DIA2-TGL5|YOR080W-YOR081C|intergenic_region|YOR080W-YOR081C|||n.476855C>A||||||	GT:PL	1/1:237,51,0
chrXV	514925	.	C	T	65	.	ANN=T|upstream_gene_variant|MODIFIER|RAS1|YOR101W|transcript|YOR101W|protein_coding||c.-319C>T|||||319|,T|intergenic_region|MODIFIER|CRC1-RAS1|YOR100C-YOR101W|intergenic_region|YOR100C-YOR101W|||n.514925C>T||||||	GT:PL	1/1:92,21,0
chrXV	522110	.	T	C	228	.	ANN=C|missense_variant|MODERATE|RGS2|YOR107W|transcript|YOR107W|protein_coding|1/1|c.758T>C|p.Leu253Pro|758/930|758/930|253/309||	GT:PL	1/1:255,114,0
chrXV	573378	.	A	G	221	.	ANN=G|synonymous_variant|LOW|VPS17|YOR132W|transcript|YOR132W|protein_coding|1/1|c.204A>G|p.Glu68Glu|204/1656|204/1656|68/551||	GT:PL	1/1:248,69,0
chrXV	577461	.	C	T	102	.	ANN=T|synonymous_variant|LOW|EFT1|YOR133W|transcript|YOR133W|protein_coding|1/1|c.2364C>T|p.Thr788Thr|2364/2529|2364/2529|788/842||	GT:PL	1/1:129,18,0
chrXV	612770	.	T	A	120	.	ANN=A|downstream_gene_variant|MODIFIER|MRPL23|YOR150W|transcript|YOR150W|protein_coding||c.*280T>A|||||280|,A|downstream_gene_variant|MODIFIER|RPB2|YOR151C|transcript|YOR151C|protein_coding||c.*227A>T|||||227|,A|intergenic_region|MODIFIER|MRPL23-RPB2|YOR150W-YOR151C|intergenic_region|YOR150W-YOR151C|||n.612770T>A||||||	GT:PL	1/1:147,21,0
chrXV	624491	.	T	A	78	.	ANN=A|upstream_gene_variant|MODIFIER|SLP1|YOR154W|transcript|YOR154W|protein_coding||c.-238T>A|||||238|,A|downstream_gene_variant|MODIFIER|PDR5|YOR153W|transcript|YOR153W|protein_coding||c.*116T>A|||||116|,A|intergenic_region|MODIFIER|PDR5-SLP1|YOR153W-YOR154W|intergenic_region|YOR153W-YOR154W|||n.624491T>A||||||	GT:PL	1/1:105,24,0
chrXV	724989	.	A	G	141	.	ANN=G|downstream_gene_variant|MODIFIER|DED1|YOR204W|transcript|YOR204W|protein_coding||c.*264A>G|||||264|,G|intergenic_region|MODIFIER|DED1-GEP3|YOR204W-YOR205C|intergenic_region|YOR204W-YOR205C|||n.724989A>G||||||	GT:PL	1/1:168,33,0
chrXV	841821	.	C	A	228	.	ANN=A|start_lost|HIGH|YOR277C|YOR277C|transcript|YOR277C|protein_coding|1/1|c.3G>T|p.Met1?|3/309|3/309|1/102||,A|downstream_gene_variant|MODIFIER|CAF20|YOR276W|transcript|YOR276W|protein_coding||c.*3C>A|||||3|,A|downstream_gene_variant|MODIFIER|SNR31|snR31|transcript|snR31|snoRNA||n.*137G>T|||||137|;LOF=YOR277C|YOR277C|1|1.00	GT:PL	1/1:255,102,0
chrXV	1060708	.	G	A	70	.	ANN=A|synonymous_variant|LOW|FIT3|YOR383C|transcript|YOR383C|protein_coding|1/1|c.348C>T|p.His116His|348/615|348/615|116/204||	GT:PL	0/1:103,0,205
chrXV	1075797	.	A	G	60	.	ANN=G|missense_variant|MODERATE|YOR389W|YOR389W|transcript|YOR389W|protein_coding|1/1|c.1585A>G|p.Thr529Ala|1585/1875|1585/1875|529/624||	GT:PL	0/1:93,0,189
chrXVI	19354	.	C	T	76	.	ANN=T|downstream_gene_variant|MODIFIER|FDH2|YPL275W|transcript|YPL275W|pseudogene||n.*275C>T|||||275|,T|intergenic_region|MODIFIER|FDH2-SAM3|YPL275W-YPL274W|intergenic_region|YPL275W-YPL274W|||n.19354C>T||||||	GT:PL	0/1:109,0,137
chrXVI	48890	.	A	G	226	.	ANN=G|upstream_gene_variant|MODIFIER|YPL260W|YPL260W|transcript|YPL260W|protein_coding||c.-413A>G|||||413|,G|downstream_gene_variant|MODIFIER|FUM1|YPL262W|transcript|YPL262W|protein_coding||c.*88A>G|||||88|,G|downstream_gene_variant|MODIFIER|YPL261C|YPL261C|transcript|YPL261C|protein_coding||c.*106T>C|||||106|,G|intergenic_region|MODIFIER|FUM1-YPL261C|YPL262W-YPL261C|intergenic_region|YPL262W-YPL…	GT:PL	1/1:253,151,0
chrXVI	48893	.	G	A	223	.	ANN=A|upstream_gene_variant|MODIFIER|YPL260W|YPL260W|transcript|YPL260W|protein_coding||c.-410G>A|||||410|,A|downstream_gene_variant|MODIFIER|FUM1|YPL262W|transcript|YPL262W|protein_coding||c.*91G>A|||||91|,A|downstream_gene_variant|MODIFIER|YPL261C|YPL261C|transcript|YPL261C|protein_coding||c.*103C>T|||||103|,A|intergenic_region|MODIFIER|FUM1-YPL261C|YPL262W-YPL261C|intergenic_region|YPL262W-YPL…	GT:PL	1/1:250,157,0
chrXVI	48901	.	C	T	209	.	ANN=T|upstream_gene_variant|MODIFIER|YPL260W|YPL260W|transcript|YPL260W|protein_coding||c.-402C>T|||||402|,T|downstream_gene_variant|MODIFIER|FUM1|YPL262W|transcript|YPL262W|protein_coding||c.*99C>T|||||99|,T|downstream_gene_variant|MODIFIER|YPL261C|YPL261C|transcript|YPL261C|protein_coding||c.*95G>A|||||95|,T|intergenic_region|MODIFIER|FUM1-YPL261C|YPL262W-YPL261C|intergenic_region|YPL262W-YPL26…	GT:PL	1/1:236,151,0
chrXVI	48910	.	C	T	180	.	ANN=T|upstream_gene_variant|MODIFIER|YPL260W|YPL260W|transcript|YPL260W|protein_coding||c.-393C>T|||||393|,T|downstream_gene_variant|MODIFIER|FUM1|YPL262W|transcript|YPL262W|protein_coding||c.*108C>T|||||108|,T|downstream_gene_variant|MODIFIER|YPL261C|YPL261C|transcript|YPL261C|protein_coding||c.*86G>A|||||86|,T|intergenic_region|MODIFIER|FUM1-YPL261C|YPL262W-YPL261C|intergenic_region|YPL262W-YPL…	GT:PL	1/1:207,120,0
chrXVI	48912	.	C	T	182	.	ANN=T|upstream_gene_variant|MODIFIER|YPL260W|YPL260W|transcript|YPL260W|protein_coding||c.-391C>T|||||391|,T|downstream_gene_variant|MODIFIER|FUM1|YPL262W|transcript|YPL262W|protein_coding||c.*110C>T|||||110|,T|downstream_gene_variant|MODIFIER|YPL261C|YPL261C|transcript|YPL261C|protein_coding||c.*84G>A|||||84|,T|intergenic_region|MODIFIER|FUM1-YPL261C|YPL262W-YPL261C|intergenic_region|YPL262W-YPL…	GT:PL	1/1:209,120,0
chrXVI	53120	.	A	T	93	.	ANN=T|upstream_gene_variant|MODIFIER|APM1|YPL259C|transcript|YPL259C|protein_coding||c.-449T>A|||||449|,T|downstream_gene_variant|MODIFIER|THI21|YPL258C|transcript|YPL258C|protein_coding||c.*378T>A|||||378|,T|intergenic_region|MODIFIER|APM1-THI21|YPL259C-YPL258C|intergenic_region|YPL259C-YPL258C|||n.53120A>T||||||	GT:PL	1/1:120,21,0
chrXVI	99402	.	C	A	228	.	ANN=A|upstream_gene_variant|MODIFIER|YAR1|YPL239W|transcript|YPL239W|protein_coding||c.-82C>A|||||82|,A|intergenic_region|MODIFIER|HSP82-YAR1|YPL240C-YPL239W|intergenic_region|YPL240C-YPL239W|||n.99402C>A||||||	GT:PL	1/1:255,93,0
chrXVI	101471	.	T	A	182	.	ANN=A|downstream_gene_variant|MODIFIER|SUI3|YPL237W|transcript|YPL237W|protein_coding||c.*118T>A|||||118|,A|downstream_gene_variant|MODIFIER|ENV7|YPL236C|transcript|YPL236C|protein_coding||c.*137A>T|||||137|,A|intergenic_region|MODIFIER|SUI3-ENV7|YPL237W-YPL236C|intergenic_region|YPL237W-YPL236C|||n.101471T>A||||||	GT:PL	1/1:209,48,0
chrXVI	128432	.	C	T	228	.	ANN=T|upstream_gene_variant|MODIFIER|MMT2|YPL224C|transcript|YPL224C|protein_coding||c.-344G>A|||||344|,T|downstream_gene_variant|MODIFIER|GRE1|YPL223C|transcript|YPL223C|protein_coding||c.*200G>A|||||200|,T|intergenic_region|MODIFIER|MMT2-GRE1|YPL224C-YPL223C|intergenic_region|YPL224C-YPL223C|||n.128432C>T||||||	GT:PL	1/1:255,81,0
chrXVI	135939	.	T	C	188	.	ANN=C|synonymous_variant|LOW|RPL1A|YPL220W|transcript|YPL220W|protein_coding|1/1|c.150T>C|p.Ser50Ser|150/654|150/654|50/217||	GT:PL	1/1:215,51,0
chrXVI	135960	.	T	C	183	.	ANN=C|synonymous_variant|LOW|RPL1A|YPL220W|transcript|YPL220W|protein_coding|1/1|c.171T>C|p.Asn57Asn|171/654|171/654|57/217||	GT:PL	1/1:210,48,0
chrXVI	135990	.	C	T	169	.	ANN=T|synonymous_variant|LOW|RPL1A|YPL220W|transcript|YPL220W|protein_coding|1/1|c.201C>T|p.Ile67Ile|201/654|201/654|67/217||	GT:PL	1/1:196,39,0
chrXVI	230852	.	A	T	228	.	ANN=T|upstream_gene_variant|MODIFIER|MEX67|YPL169C|transcript|YPL169C|protein_coding||c.-14T>A|||||14|,T|upstream_gene_variant|MODIFIER|YPL168W|YPL168W|transcript|YPL168W|protein_coding||c.-365A>T|||||365|,T|intergenic_region|MODIFIER|MEX67-YPL168W|YPL169C-YPL168W|intergenic_region|YPL169C-YPL168W|||n.230852A>T||||||	GT:PL	1/1:255,57,0
chrXVI	352479	.	C	T	116	.	ANN=T|upstream_gene_variant|MODIFIER|SSE1|YPL106C|transcript|YPL106C|protein_coding||c.-204G>A|||||204|,T|downstream_gene_variant|MODIFIER|SYH1|YPL105C|transcript|YPL105C|protein_coding||c.*384G>A|||||384|,T|intergenic_region|MODIFIER|SSE1-SYH1|YPL106C-YPL105C|intergenic_region|YPL106C-YPL105C|||n.352479C>T||||||	GT:PL	1/1:143,33,0
chrXVI	357296	.	T	C	228	.	ANN=C|synonymous_variant|LOW|MSD1|YPL104W|transcript|YPL104W|protein_coding|1/1|c.1597T>C|p.Leu533Leu|1597/1977|1597/1977|533/658||	GT:PL	1/1:255,111,0
chrXVI	476610	.	C	A	228	.	ANN=A|missense_variant|MODERATE|ISM1|YPL040C|transcript|YPL040C|protein_coding|1/1|c.2392G>T|p.Ala798Ser|2392/3009|2392/3009|798/1002||	GT:PL	1/1:255,99,0
chrXVI	814795	.	C	T	119	.	ANN=T|synonymous_variant|LOW|TAZ1|YPR140W|transcript|YPR140W|protein_coding|1/1|c.405C>T|p.Gly135Gly|405/1146|405/1146|135/381||	GT:PL	0/1:152,0,165
chrXVI	924011	.	C	T	197	.	ANN=T|downstream_gene_variant|MODIFIER|OPT2|YPR194C|transcript|YPR194C|protein_coding||c.*293G>A|||||293|,T|intergenic_region|MODIFIER|HPA2-OPT2|YPR193C-YPR194C|intergenic_region|YPR193C-YPR194C|||n.924011C>T||||||	GT:PL	1/1:224,66,0
chrXVI	932535	.	T	G	190	.	ANN=G|missense_variant|MODERATE|YPR196W|YPR196W|transcript|YPR196W|protein_coding|1/1|c.1160T>G|p.Val387Gly|1160/1413|1160/1413|387/470||	GT:PL	0/1:223,0,255
chrXVI	932536	.	G	C	197	.	ANN=C|synonymous_variant|LOW|YPR196W|YPR196W|transcript|YPR196W|protein_coding|1/1|c.1161G>C|p.Val387Val|1161/1413|1161/1413|387/470||	GT:PL	0/1:230,0,255
chrXVI	932537	.	A	G	202	.	ANN=G|missense_variant|MODERATE|YPR196W|YPR196W|transcript|YPR196W|protein_coding|1/1|c.1162A>G|p.Ile388Val|1162/1413|1162/1413|388/470||	GT:PL	0/1:235,0,255
chrXVI	932542	.	A	G	162	.	ANN=G|synonymous_variant|LOW|YPR196W|YPR196W|transcript|YPR196W|protein_coding|1/1|c.1167A>G|p.Pro389Pro|1167/1413|1167/1413|389/470||	GT:PL	0/1:195,0,255
chrXVI	942354	.	G	T	122	.	ANN=T|intergenic_region|MODIFIER|ARR3-YPR202W|YPR201W-YPR202W|intergenic_region|YPR201W-YPR202W|||n.942354G>T||||||	GT:PL	0/1:155,0,255
chrXVI	942752	.	G	T	54	.	ANN=T|upstream_gene_variant|MODIFIER|YPR202W|YPR202W|transcript|YPR202W|protein_coding||c.-280G>T|||||280|WARNING_TRANSCRIPT_MULTIPLE_STOP_CODONS,T|intergenic_region|MODIFIER|ARR3-YPR202W|YPR201W-YPR202W|intergenic_region|YPR201W-YPR202W|||n.942752G>T||||||	GT:PL	0/1:88,0,224
chrXVI	942936	.	G	A	167	.	ANN=A|upstream_gene_variant|MODIFIER|YPR202W|YPR202W|transcript|YPR202W|protein_coding||c.-96G>A|||||96|WARNING_TRANSCRIPT_MULTIPLE_STOP_CODONS,A|intergenic_region|MODIFIER|ARR3-YPR202W|YPR201W-YPR202W|intergenic_region|YPR201W-YPR202W|||n.942936G>A||||||	GT:PL	0/1:200,0,154
chrMito	5534	.	T	C	31.4849	.	ANN=C|intergenic_region|MODIFIER|Q0017-15S_RRNA|Q0017-15S_rRNA|intergenic_region|Q0017-15S_rRNA|||n.5534T>C||||||	GT:PL	1/1:59,9,0
chrMito	6553	.	A	T	66	.	ANN=T|non_coding_exon_variant|MODIFIER|15S_RRNA|15S_rRNA|transcript|15S_rRNA|rRNA|1/1|n.8A>T||||||	GT:PL	0/1:97,0,6
chrMito	28023	.	G	A	100	.	ANN=A|upstream_gene_variant|MODIFIER|ATP6|Q0085|transcript|Q0085|protein_coding||c.-464G>A|||||464|WARNING_TRANSCRIPT_MULTIPLE_STOP_CODONS,A|downstream_gene_variant|MODIFIER|ATP8|Q0080|transcript|Q0080|protein_coding||c.*211G>A|||||211|,A|intergenic_region|MODIFIER|ATP8-ATP6|Q0080-Q0085|intergenic_region|Q0080-Q0085|||n.28023G>A||||||	GT:PL	1/1:127,18,0
chrMito	29203	.	T	C	166	.	ANN=C|synonymous_variant|LOW|ATP6|Q0085|transcript|Q0085|protein_coding|1/1|c.717T>C|p.Ile239Ile|717/780|717/780|239/259||WARNING_TRANSCRIPT_MULTIPLE_STOP_CODONS	GT:PL	1/1:193,45,0
chrMito	29206	.	G	A	165	.	ANN=A|synonymous_variant|LOW|ATP6|Q0085|transcript|Q0085|protein_coding|1/1|c.720G>A|p.Gln240Gln|720/780|720/780|240/259||WARNING_TRANSCRIPT_MULTIPLE_STOP_CODONS	GT:PL	1/1:192,42,0
chrMito	29207	.	G	T	169	.	ANN=T|stop_gained|HIGH|ATP6|Q0085|transcript|Q0085|protein_coding|1/1|c.721G>T|p.Gly241*|721/780|721/780|241/259||WARNING_TRANSCRIPT_MULTIPLE_STOP_CODONS	GT:PL	1/1:196,42,0
chrMito	29208	.	G	C	167	.	ANN=C|missense_variant|MODERATE|ATP6|Q0085|transcript|Q0085|protein_coding|1/1|c.722G>C|p.Gly241Ala|722/780|722/780|241/259||WARNING_TRANSCRIPT_MULTIPLE_STOP_CODONS	GT:PL	1/1:194,42,0
chrMito	29209	.	A	T	161	.	ANN=T|synonymous_variant|LOW|ATP6|Q0085|transcript|Q0085|protein_coding|1/1|c.723A>T|p.Gly241Gly|723/780|723/780|241/259||WARNING_TRANSCRIPT_MULTIPLE_STOP_CODONS	GT:PL	1/1:188,42,0
chrMito	29215	.	C	T	70	.	ANN=T|synonymous_variant|LOW|ATP6|Q0085|transcript|Q0085|protein_coding|1/1|c.729C>T|p.Val243Val|729/780|729/780|243/259||WARNING_TRANSCRIPT_MULTIPLE_STOP_CODONS	GT:PL	1/1:97,24,0
chrMito	29218	.	G	A	64	.	ANN=A|stop_gained|HIGH|ATP6|Q0085|transcript|Q0085|protein_coding|1/1|c.732G>A|p.Trp244*|732/780|732/780|244/259||WARNING_TRANSCRIPT_MULTIPLE_STOP_CODONS	GT:PL	1/1:91,21,0
chrMito	29219	.	G	C	64	.	ANN=C|missense_variant|MODERATE|ATP6|Q0085|transcript|Q0085|protein_coding|1/1|c.733G>C|p.Ala245Pro|733/780|733/780|245/259||WARNING_TRANSCRIPT_MULTIPLE_STOP_CODONS	GT:PL	1/1:91,21,0
chrMito	29220	.	C	T	55	.	ANN=T|missense_variant|MODERATE|ATP6|Q0085|transcript|Q0085|protein_coding|1/1|c.734C>T|p.Ala245Val|734/780|734/780|245/259||WARNING_TRANSCRIPT_MULTIPLE_STOP_CODONS	GT:PL	1/1:82,21,0
chrMito	29224	.	T	C	57	.	ANN=C|synonymous_variant|LOW|ATP6|Q0085|transcript|Q0085|protein_coding|1/1|c.738T>C|p.Ile246Ile|738/780|738/780|246/259||WARNING_TRANSCRIPT_MULTIPLE_STOP_CODONS	GT:PL	1/1:84,21,0
chrMito	29239	.	T	C	35.0974	.	ANN=C|synonymous_variant|LOW|ATP6|Q0085|transcript|Q0085|protein_coding|1/1|c.753T>C|p.Tyr251Tyr|753/780|753/780|251/259||WARNING_TRANSCRIPT_MULTIPLE_STOP_CODONS	GT:PL	1/1:62,8,0
chrMito	29249	.	G	A	38.8169	.	ANN=A|missense_variant|MODERATE|ATP6|Q0085|transcript|Q0085|protein_coding|1/1|c.763G>A|p.Ala255Thr|763/780|763/780|255/259||WARNING_TRANSCRIPT_MULTIPLE_STOP_CODONS	GT:PL	1/1:66,18,0
chrMito	39945	.	G	A	46.6162	.	ANN=A|missense_variant|MODERATE|BI3|Q0115|transcript|Q0115|protein_coding|3/3|c.1231G>A|p.Glu411Lys|1231/1551|1231/1551|411/516||WARNING_TRANSCRIPT_MULTIPLE_STOP_CODONS,A|intron_variant|MODIFIER|BI4|Q0120|transcript|Q0120|protein_coding|3/3|c.503+728G>A||||||WARNING_TRANSCRIPT_MULTIPLE_STOP_CODONS,A|intron_variant|MODIFIER|COB|Q0105|transcript|Q0105|protein_coding|3/5|c.503+728G>A||||||WARNING_TR…	GT:PL	1/1:74,12,0
chrMito	40011	.	C	A	49.7496	.	ANN=A|missense_variant|MODERATE|BI3|Q0115|transcript|Q0115|protein_coding|3/3|c.1297C>A|p.Gln433Lys|1297/1551|1297/1551|433/516||WARNING_TRANSCRIPT_MULTIPLE_STOP_CODONS,A|intron_variant|MODIFIER|BI4|Q0120|transcript|Q0120|protein_coding|3/3|c.503+794C>A||||||WARNING_TRANSCRIPT_MULTIPLE_STOP_CODONS,A|intron_variant|MODIFIER|COB|Q0105|transcript|Q0105|protein_coding|3/5|c.503+794C>A||||||WARNING_TR…	GT:PL	1/1:77,12,0
chrMito	40012	.	A	T	49.7496	.	ANN=T|missense_variant|MODERATE|BI3|Q0115|transcript|Q0115|protein_coding|3/3|c.1298A>T|p.Gln433Leu|1298/1551|1298/1551|433/516||WARNING_TRANSCRIPT_MULTIPLE_STOP_CODONS,T|intron_variant|MODIFIER|BI4|Q0120|transcript|Q0120|protein_coding|3/3|c.503+795A>T||||||WARNING_TRANSCRIPT_MULTIPLE_STOP_CODONS,T|intron_variant|MODIFIER|COB|Q0105|transcript|Q0105|protein_coding|3/5|c.503+795A>T||||||WARNING_TR…	GT:PL	1/1:77,12,0
chrMito	40021	.	G	A	32.7516	.	ANN=A|missense_variant|MODERATE|BI3|Q0115|transcript|Q0115|protein_coding|3/3|c.1307G>A|p.Ser436Asn|1307/1551|1307/1551|436/516||WARNING_TRANSCRIPT_MULTIPLE_STOP_CODONS,A|intron_variant|MODIFIER|BI4|Q0120|transcript|Q0120|protein_coding|3/3|c.503+804G>A||||||WARNING_TRANSCRIPT_MULTIPLE_STOP_CODONS,A|intron_variant|MODIFIER|COB|Q0105|transcript|Q0105|protein_coding|3/5|c.503+804G>A||||||WARNING_TR…	GT:PL	1/1:60,12,0
chrMito	40416	.	C	T	60	.	ANN=T|downstream_gene_variant|MODIFIER|BI3|Q0115|transcript|Q0115|protein_coding||c.*151C>T|||||151|WARNING_TRANSCRIPT_MULTIPLE_STOP_CODONS,T|intron_variant|MODIFIER|BI4|Q0120|transcript|Q0120|protein_coding|3/3|c.504-426C>T||||||WARNING_TRANSCRIPT_MULTIPLE_STOP_CODONS,T|intron_variant|MODIFIER|COB|Q0105|transcript|Q0105|protein_coding|3/5|c.504-426C>T||||||WARNING_TRANSCRIPT_MULTIPLE_STOP_CODONS	GT:PL	0/1:93,0,10
chrMito	57283	.	A	C	121	.	ANN=C|intergenic_region|MODIFIER|Q0144-21S_RRNA|Q0144-21S_rRNA|intergenic_region|Q0144-21S_rRNA|||n.57283A>C||||||	GT:PL	1/1:148,48,0
chrMito	67968	.	C	T	70	.	ANN=T|upstream_gene_variant|MODIFIER|tD_GUC_Q|tD_GUC_Q|transcript|tD_GUC_Q|tRNA||n.-354C>T|||||354|,T|downstream_gene_variant|MODIFIER|tG_UCC_Q|tG_UCC_Q|transcript|tG_UCC_Q|tRNA||n.*426C>T|||||426|,T|intergenic_region|MODIFIER|tG_UCC_Q-tD_GUC_Q|tG_UCC_Q-tD_GUC_Q|intergenic_region|tG_UCC_Q-tD_GUC_Q|||n.67968C>T||||||	GT:PL	1/1:97,27,0
chrMito	75997	.	C	T	45.8879	.	ANN=T|downstream_gene_variant|MODIFIER|Q0255|Q0255|transcript|Q0255|protein_coding||c.*13C>T|||||13|WARNING_TRANSCRIPT_MULTIPLE_STOP_CODONS,T|intergenic_region|MODIFIER|Q0255-tF_GAA_Q|Q0255-tF_GAA_Q|intergenic_region|Q0255-tF_GAA_Q|||n.75997C>T||||||	GT:PL	1/1:73,21,0
chrMito	76800	.	A	G	178	.	ANN=G|intergenic_region|MODIFIER|Q0255-tF_GAA_Q|Q0255-tF_GAA_Q|intergenic_region|Q0255-tF_GAA_Q|||n.76800A>G||||||	GT:PL	1/1:205,51,0
chrMito	79132	.	A	G	44.6685	.	ANN=G|upstream_gene_variant|MODIFIER|COX3|Q0275|transcript|Q0275|protein_coding||c.-81A>G|||||81|WARNING_TRANSCRIPT_MULTIPLE_STOP_CODONS,G|intergenic_region|MODIFIER|tV_UAC_Q-COX3|tV_UAC_Q-Q0275|intergenic_region|tV_UAC_Q-Q0275|||n.79132A>G||||||	GT:PL	1/1:72,9,0
chrMito	79133	.	G	A	45.6685	.	ANN=A|upstream_gene_variant|MODIFIER|COX3|Q0275|transcript|Q0275|protein_coding||c.-80G>A|||||80|WARNING_TRANSCRIPT_MULTIPLE_STOP_CODONS,A|intergenic_region|MODIFIER|tV_UAC_Q-COX3|tV_UAC_Q-Q0275|intergenic_region|tV_UAC_Q-Q0275|||n.79133G>A||||||	GT:PL	1/1:73,9,0
chrMito	80019	.	C	T	155	.	ANN=T|synonymous_variant|LOW|COX3|Q0275|transcript|Q0275|protein_coding|1/1|c.807C>T|p.Val269Val|807/810|807/810|269/269||WARNING_TRANSCRIPT_MULTIPLE_STOP_CODONS	GT:PL	1/1:182,166,0
chrMito	80025	.	C	A	34.3512	.	ANN=A|downstream_gene_variant|MODIFIER|COX3|Q0275|transcript|Q0275|protein_coding||c.*3C>A|||||3|WARNING_TRANSCRIPT_MULTIPLE_STOP_CODONS,A|intergenic_region|MODIFIER|COX3-tM_CAU_Q2|Q0275-tM_CAU_Q2|intergenic_region|Q0275-tM_CAU_Q2|||n.80025C>A||||||	GT:PL	1/1:61,15,0
chrMito	80028	.	T	A	38.3484	.	ANN=A|downstream_gene_variant|MODIFIER|COX3|Q0275|transcript|Q0275|protein_coding||c.*6T>A|||||6|WARNING_TRANSCRIPT_MULTIPLE_STOP_CODONS,A|intergenic_region|MODIFIER|COX3-tM_CAU_Q2|Q0275-tM_CAU_Q2|intergenic_region|Q0275-tM_CAU_Q2|||n.80028T>A||||||	GT:PL	1/1:65,21,0
chrMito	80030	.	G	A	38.3441	.	ANN=A|downstream_gene_variant|MODIFIER|COX3|Q0275|transcript|Q0275|protein_coding||c.*8G>A|||||8|WARNING_TRANSCRIPT_MULTIPLE_STOP_CODONS,A|intergenic_region|MODIFIER|COX3-tM_CAU_Q2|Q0275-tM_CAU_Q2|intergenic_region|Q0275-tM_CAU_Q2|||n.80030G>A||||||	GT:PL	1/1:65,21,0
chrMito	80037	.	A	T	68	.	ANN=T|downstream_gene_variant|MODIFIER|COX3|Q0275|transcript|Q0275|protein_coding||c.*15A>T|||||15|WARNING_TRANSCRIPT_MULTIPLE_STOP_CODONS,T|intergenic_region|MODIFIER|COX3-tM_CAU_Q2|Q0275-tM_CAU_Q2|intergenic_region|Q0275-tM_CAU_Q2|||n.80037A>T||||||	GT:PL	1/1:95,60,0
chrMito	80041	.	C	T	64	.	ANN=T|downstream_gene_variant|MODIFIER|COX3|Q0275|transcript|Q0275|protein_coding||c.*19C>T|||||19|WARNING_TRANSCRIPT_MULTIPLE_STOP_CODONS,T|intergenic_region|MODIFIER|COX3-tM_CAU_Q2|Q0275-tM_CAU_Q2|intergenic_region|Q0275-tM_CAU_Q2|||n.80041C>T||||||	GT:PL	1/1:91,42,0
chrMito	81589	.	G	A	64	.	ANN=A|intergenic_region|MODIFIER|COX3-tM_CAU_Q2|Q0275-tM_CAU_Q2|intergenic_region|Q0275-tM_CAU_Q2|||n.81589G>A||||||	GT:PL	1/1:91,33,0
chrMito	81639	.	T	G	79	.	ANN=G|intergenic_region|MODIFIER|COX3-tM_CAU_Q2|Q0275-tM_CAU_Q2|intergenic_region|Q0275-tM_CAU_Q2|||n.81639T>G||||||	GT:PL	1/1:106,42,0
